# Supplementary material for: catena-Poly[[aqua­glycolatocopper(II)]-μ-chlorido]
Source: Acta Crystallogr Sect E Struct Rep Online. 2008 May 3;64(Pt 6):m753. doi: 10.1107/S1600536808012166 (PMC2961558; doi:10.1107/S1600536808012166)
Supplement: Supplementary file 2 [file e-64-0m753-Isup2.hkl]

#
# h,k,l, Fc-squared, Fo-squared, sigma(Fo-squared) and status flag
#
data_I
_shelx_title ' glcum in P2(1)/c (100K)'
_shelx_refln_list_code          4
_shelx_F_calc_maximum      145.57
_exptl_crystal_F_000       380.00
_reflns_d_resolution_high  0.6198
 
loop_
 _symmetry_equiv_pos_as_xyz
 'x, y, z'
 '-x, y+1/2, -z+1/2'
 '-x, -y, -z'
 'x, -y-1/2, z-1/2'
 
_cell_length_a     7.6296
_cell_length_b    10.0896
_cell_length_c     7.4603
_cell_angle_alpha  90.000
_cell_angle_beta  109.632
_cell_angle_gamma  90.000
 
_shelx_F_squared_multiplier     1.000
 
loop_
 _refln_index_h
 _refln_index_k
 _refln_index_l
 _refln_F_squared_calc
 _refln_F_squared_meas
 _refln_F_squared_sigma
 _refln_observed_status
   1   0   0      157.99      169.65      5.83 o
   2   0   0      132.71      151.63      6.11 o
   3   0   0       41.79       86.76      4.83 o
   4   0   0      867.01      769.22     11.97 o
   5   0   0     7100.02     7059.07     78.73 o
   6   0   0      248.81      248.79      5.61 o
   7   0   0     3796.43     3679.25     54.94 o
   8   0   0     1367.01     1351.12     21.35 o
   9   0   0      190.24      184.52      6.52 o
  10   0   0       14.22       11.17      3.51 o
  11   0   0      273.58      274.23      9.23 o
   1   1   0    11376.82    11581.65    329.32 o
   2   1   0     4434.35     4529.46     79.79 o
   3   1   0       42.89       30.84      3.79 o
   4   1   0      466.33      423.80      5.74 o
   5   1   0     2341.60     2239.02     20.00 o
   6   1   0     4495.57     4361.19     41.13 o
   7   1   0      462.74      438.98      6.02 o
   8   1   0      401.58      402.81      6.44 o
   9   1   0      303.85      292.42      6.30 o
  10   1   0      100.55       95.73      4.19 o
  11   1   0       47.03       53.22      5.37 o
   0   2   0      841.47      912.74     25.25 o
   1   2   0      897.99     1152.10     18.64 o
   2   2   0      125.60      166.84      3.75 o
   3   2   0     1525.40     1663.48     24.10 o
   4   2   0      211.19      223.39      3.75 o
   5   2   0      160.98      141.23      2.88 o
   6   2   0     1755.59     1718.10     15.57 o
   7   2   0       40.68       40.10      2.02 o
   8   2   0     1249.44     1235.64     13.89 o
   9   2   0       98.41       90.58      5.54 o
  10   2   0        0.47       -0.58      1.98 o
  11   2   0      321.95      339.39      9.87 o
   1   3   0      813.53      876.53     11.48 o
   2   3   0       38.77       49.97      2.13 o
   3   3   0     4475.56     4561.39     47.71 o
   4   3   0     1409.25     1338.89     14.52 o
   5   3   0     1121.64     1114.01     11.07 o
   6   3   0      245.78      247.91      3.86 o
   7   3   0      229.46      212.24      4.00 o
   8   3   0      319.07      310.24      5.37 o
   9   3   0       65.32       70.77      3.85 o
  10   3   0      109.01      110.12      5.75 o
  11   3   0      253.58      261.06      8.06 o
   0   4   0     2074.79     2712.20     72.88 o
   1   4   0      196.36      226.99      5.48 o
   2   4   0    13300.57    13673.74    175.21 o
   3   4   0     9630.54     9852.45    100.58 o
   4   4   0     1895.44     1902.39     21.99 o
   5   4   0     1227.09     1205.73     13.76 o
   6   4   0       10.05        9.15      1.55 o
   7   4   0      652.22      671.18     10.71 o
   8   4   0        2.79        2.99      2.04 o
   9   4   0      861.55      827.46     15.50 o
  10   4   0     1073.60     1099.13     17.81 o
  11   4   0        1.92       -2.02      3.88 o
   1   5   0     3136.05     3199.33     41.90 o
   2   5   0     1698.62     1827.76     20.35 o
   3   5   0     6483.25     6809.32     70.02 o
   4   5   0     4846.31     4786.38     50.98 o
   5   5   0       22.23       19.62      2.28 o
   6   5   0      694.18      694.62     13.70 o
   7   5   0       15.27       15.10      3.29 o
   8   5   0     1592.55     1575.00     22.91 o
   9   5   0      231.99      231.15      8.20 o
  10   5   0      127.78      130.28      7.07 o
  11   5   0      778.80      894.91     23.58 o
   0   6   0     3125.44     3425.25     61.64 o
   1   6   0      100.49      119.22      5.51 o
   2   6   0     3099.75     3301.94     35.43 o
   3   6   0       13.60       13.31      1.50 o
   4   6   0       83.55       88.00      4.19 o
   5   6   0     1521.59     1552.54     17.78 o
   6   6   0      296.79      282.60      8.18 o
   7   6   0      732.91      732.35     15.11 o
   8   6   0       50.97       51.34      4.97 o
   9   6   0      359.61      372.71     13.05 o
  10   6   0      267.55      268.89      9.43 o
   1   7   0        1.50        4.84      1.32 o
   2   7   0       24.80       26.71      1.88 o
   3   7   0      260.33      263.39      5.70 o
   4   7   0       46.33       45.60      3.03 o
   5   7   0      522.90      521.48      8.93 o
   6   7   0       42.19       43.08      4.19 o
   7   7   0       20.47       13.30      3.08 o
   8   7   0       36.10       38.52      6.60 o
   9   7   0       42.40       38.90      5.26 o
  10   7   0       13.38        8.98      4.62 o
   0   8   0     3926.05     4339.93     87.46 o
   1   8   0      238.20      235.52      8.04 o
   2   8   0      634.43      668.13      9.70 o
   3   8   0        6.94        9.15      1.82 o
   4   8   0       85.65       85.53      3.87 o
   5   8   0     1125.04     1129.68     15.46 o
   6   8   0        5.55        6.58      2.65 o
   7   8   0      571.02      549.89     11.62 o
   8   8   0       40.75       40.89      5.00 o
   9   8   0      138.81      120.88     12.69 o
  10   8   0       34.11       37.98      8.12 o
   1   9   0     4164.67     4450.31     47.74 o
   2   9   0        7.08        8.98      1.86 o
   3   9   0      309.73      322.49      7.93 o
   4   9   0     1847.55     1886.68     24.85 o
   5   9   0      141.83      139.19      5.42 o
   6   9   0     1372.19     1353.31     20.53 o
   7   9   0       20.31       15.79      3.93 o
   8   9   0      451.60      423.05     12.02 o
   9   9   0      203.73      187.03     32.98 o
   0  10   0      740.16      833.12     16.85 o
   1  10   0        0.73        5.43      1.70 o
   2  10   0     1498.78     1621.16     21.83 o
   3  10   0     2079.14     2218.58     31.83 o
   4  10   0      568.34      583.18     10.83 o
   5  10   0      670.95      652.96     12.06 o
   6  10   0       15.84        9.32      4.10 o
   7  10   0      392.23      378.70     12.25 o
   8  10   0      114.20      103.03      7.92 o
   9  10   0      348.93      337.12     21.25 o
   1  11   0      137.18      156.60      4.77 o
   2  11   0       43.17       45.74      3.81 o
   3  11   0      331.40      335.05      8.83 o
   4  11   0      875.10      877.71     14.52 o
   5  11   0       24.60       28.85      3.69 o
   6  11   0       14.88       11.83      4.25 o
   7  11   0       25.36       24.58      6.74 o
   8  11   0       10.39       16.61      6.79 o
   0  12   0       62.72       70.11      7.01 o
   1  12   0       87.45       83.18      4.85 o
   2  12   0        0.61        5.08      2.81 o
   3  12   0       59.55       66.01      4.79 o
   4  12   0       27.55       27.15      4.88 o
   5  12   0        0.37       -0.36      3.91 o
   6  12   0       81.55       77.74      8.80 o
   7  12   0       75.01       64.69     10.97 o
   1  13   0      319.15      365.47      9.67 o
   2  13   0     1050.22     1146.02     19.82 o
   3  13   0      351.10      385.56     11.83 o
   4  13   0       15.97       16.07      4.55 o
   5  13   0      215.04      218.49      9.79 o
   6  13   0      559.14      552.24     28.34 o
   0  14   0     2356.45     2761.94     74.55 o
   1  14   0      418.68      470.98     16.29 o
   2  14   0      153.82      168.80     10.32 o
   3  14   0       69.64       75.80     10.40 o
   4  14   0      294.94      313.90     11.40 o
   5  14   0      441.74      454.43     14.09 o
   2  15   0      157.46      177.89     16.38 o
   3  15   0        4.19       -1.11      5.11 o
   4  15   0        6.10        6.00      5.98 o
 -11   1   1      410.10      420.36     14.07 o
 -10   1   1        1.60        1.87      1.94 o
  -9   1   1      403.48      397.88      7.26 o
  -8   1   1       12.54       13.14      1.65 o
  -7   1   1      150.51      150.69      3.38 o
  -6   1   1     2065.07     2003.91     17.67 o
  -5   1   1      181.39      174.17      3.14 o
  -4   1   1     1809.02     1690.67     17.67 o
  -3   1   1      148.12      143.24      3.31 o
  -2   1   1     4566.62     4645.53     72.17 o
  -1   1   1     2422.32     2618.18     33.44 o
   0   1   1     3351.27     3429.30     90.02 o
   1   1   1     1787.78     1746.43     33.41 o
   2   1   1      138.41      151.19      3.52 o
   3   1   1     1699.41     1679.93     24.00 o
   4   1   1      127.76      114.59      2.37 o
   5   1   1     1342.64     1300.90     15.59 o
   6   1   1     2207.92     2152.88     20.11 o
   7   1   1      216.60      209.25      5.17 o
   8   1   1       33.77       45.61      3.33 o
   9   1   1       24.03       18.59      3.70 o
  10   1   1      260.74      255.24      6.23 o
  11   1   1      253.09      273.57      7.20 o
 -11   2   1      108.74      110.90      5.02 o
 -10   2   1      845.15      857.86     17.52 o
  -9   2   1      131.20      137.26      4.57 o
  -8   2   1     1329.50     1335.59     13.97 o
  -7   2   1     1373.04     1326.11     13.55 o
  -6   2   1      513.20      484.51      5.86 o
  -5   2   1     2448.98     2342.20     21.01 o
  -4   2   1       61.22       51.91      2.12 o
  -3   2   1    12789.95    12781.89    184.50 o
  -2   2   1     1163.36     1213.86     15.02 o
  -1   2   1     1987.94     2074.59     26.70 o
   0   2   1    10265.02    11110.78    165.52 o
   1   2   1     1414.98     1450.47     23.27 o
   2   2   1     6029.60     5780.26     87.03 o
   3   2   1        4.18        5.61      1.78 o
   4   2   1     4886.89     4656.56     45.15 o
   5   2   1     2591.40     2535.71     21.46 o
   6   2   1      661.22      680.63      8.05 o
   7   2   1      998.77      997.83     11.60 o
   8   2   1       94.21       87.30      3.25 o
   9   2   1      782.19      813.72     12.01 o
  10   2   1       63.73       59.26      4.37 o
  11   2   1      354.69      365.70     10.21 o
 -11   3   1      154.21      160.58      5.63 o
 -10   3   1      101.78      112.42      5.92 o
  -9   3   1     1512.89     1504.82     18.04 o
  -8   3   1     1719.60     1734.74     19.72 o
  -7   3   1      583.52      578.01      7.32 o
  -6   3   1      589.43      604.89      7.16 o
  -5   3   1      949.99      991.55     12.85 o
  -4   3   1     3530.49     3419.45     36.70 o
  -3   3   1      539.04      609.47      9.71 o
  -2   3   1    10692.14    11206.06    125.67 o
  -1   3   1     6624.93     7482.49     93.64 o
   0   3   1      106.48       97.62      2.82 o
   1   3   1     2116.09     2119.98     34.59 o
   2   3   1      908.21      914.65     12.30 o
   3   3   1    11471.56    11210.24    126.20 o
   4   3   1      692.41      635.83      7.85 o
   5   3   1      986.66      951.59      9.85 o
   6   3   1      551.07      564.63      7.34 o
   7   3   1        1.57        2.01      1.34 o
   8   3   1     1439.50     1436.75     20.39 o
   9   3   1       14.98       12.89      2.59 o
  10   3   1      762.51      771.75     21.87 o
  11   3   1       69.71       60.52      8.07 o
 -11   4   1       34.49       30.09      4.21 o
 -10   4   1      220.96      229.43      6.85 o
  -9   4   1       93.11       93.38      4.29 o
  -8   4   1      639.85      605.88     10.76 o
  -7   4   1      257.13      260.38      5.27 o
  -6   4   1       37.70       36.88      3.29 o
  -5   4   1       74.66       80.32      2.75 o
  -4   4   1      538.47      561.42      9.81 o
  -3   4   1     3702.70     3912.27     37.86 o
  -2   4   1     1289.21     1379.08     14.33 o
  -1   4   1      273.81      272.95      5.00 o
   0   4   1      279.61      292.80      6.18 o
   1   4   1      114.83      114.64      5.48 o
   2   4   1     1902.52     1911.89     21.47 o
   3   4   1      684.19      707.60     11.58 o
   4   4   1     1367.29     1310.31     16.12 o
   5   4   1     1260.94     1253.74     15.61 o
   6   4   1        0.71        1.84      1.44 o
   7   4   1       47.28       51.60      3.09 o
   8   4   1       73.76       77.95      3.98 o
   9   4   1      103.55       98.16      5.27 o
  10   4   1       54.09       42.10      4.90 o
 -11   5   1        1.54        2.41      4.70 o
 -10   5   1      258.68      256.44      8.91 o
  -9   5   1       17.17       16.42      3.69 o
  -8   5   1       45.13       47.21      3.84 o
  -7   5   1      363.75      353.86      9.38 o
  -6   5   1      146.67      142.38      4.50 o
  -5   5   1        1.86        6.65      3.53 o
  -4   5   1      448.95      442.73      7.82 o
  -3   5   1       42.66       55.25      5.53 o
  -2   5   1      219.61      248.02      5.05 o
  -1   5   1       64.66       72.78      2.25 o
   0   5   1      716.07      730.67     11.24 o
   1   5   1     2318.25     2385.80     36.46 o
   2   5   1       40.15       45.84      2.02 o
   3   5   1      110.30      115.92      3.86 o
   4   5   1        0.51        3.28      1.47 o
   5   5   1        5.07       10.34      3.02 o
   6   5   1       79.89       69.87      4.56 o
   7   5   1      258.82      239.60      8.05 o
   8   5   1      547.99      523.03     10.99 o
   9   5   1      383.75      382.30     13.25 o
  10   5   1        0.47        0.01      3.88 o
 -11   6   1       52.48       51.09      7.18 o
 -10   6   1      248.57      243.35      8.84 o
  -9   6   1        8.65       10.96      4.51 o
  -8   6   1      397.74      369.09     10.38 o
  -7   6   1      169.67      157.37      6.59 o
  -6   6   1     1073.29     1054.40     14.86 o
  -5   6   1     3912.33     3924.18     43.07 o
  -4   6   1      237.46      249.63      4.81 o
  -3   6   1      220.48      222.79      4.55 o
  -2   6   1      441.33      462.37      6.62 o
  -1   6   1     5039.55     5437.10     61.20 o
   0   6   1     1253.26     1274.86     18.44 o
   1   6   1      464.71      481.57      8.21 o
   2   6   1     4903.35     5039.67     52.78 o
   3   6   1     1188.34     1113.28     33.36 o
   4   6   1      618.48      646.76     17.54 o
   5   6   1       85.20       81.15      4.07 o
   6   6   1     1030.80      988.67     18.04 o
   7   6   1     1412.16     1400.13     24.12 o
   8   6   1       47.46       35.79      4.74 o
   9   6   1      563.52      546.92     38.15 o
  10   6   1       22.33       23.49     14.22 o
 -10   7   1      143.54      133.85      8.05 o
  -9   7   1       96.60       96.73      6.63 o
  -8   7   1       43.84       46.37      4.38 o
  -7   7   1     1934.05     1928.78     26.95 o
  -6   7   1     2568.61     2593.15     33.48 o
  -5   7   1       25.70       26.54      2.44 o
  -4   7   1     4366.51     4527.79     44.71 o
  -3   7   1      126.45      136.35      4.08 o
  -2   7   1      928.27      981.74     12.07 o
  -1   7   1      294.69      303.74      5.52 o
   0   7   1     5310.40     5722.16     64.65 o
   1   7   1     9502.02    10143.05    124.40 o
   2   7   1      231.51      248.36      4.93 o
   3   7   1      354.52      367.02      8.03 o
   5   7   1     2482.17     2481.42     28.81 o
   6   7   1      730.90      723.35     13.04 o
   7   7   1      566.00      535.66     11.44 o
   8   7   1     1184.86     1164.65     27.43 o
   9   7   1      113.16       98.12      9.41 o
  10   7   1       74.21       68.62     12.19 o
 -10   8   1      249.42      235.06     10.00 o
  -9   8   1        0.54       -1.20      3.89 o
  -8   8   1      129.89      114.61      6.69 o
  -7   8   1      116.77      118.36      5.64 o
  -6   8   1     1068.89     1029.73     16.38 o
  -5   8   1     3827.94     3891.93     39.60 o
  -4   8   1      327.39      333.49      6.52 o
  -3   8   1       94.22      103.14      3.88 o
  -2   8   1       10.27       11.85      1.77 o
  -1   8   1     2799.47     2996.88     35.45 o
   0   8   1     2405.77     2704.59     32.45 o
   1   8   1      772.50      854.26     12.47 o
   2   8   1     2111.53     2164.10     24.90 o
   3   8   1      997.98     1029.21     16.70 o
   4   8   1      234.77      236.23      8.37 o
   5   8   1        3.25        2.45      1.82 o
   6   8   1     1242.33     1227.04     19.05 o
   7   8   1     1202.10     1187.83     23.12 o
   8   8   1        5.09        4.71      5.55 o
   9   8   1      293.58      304.78     19.49 o
  -9   9   1        7.36        5.70      4.35 o
  -8   9   1      139.45      142.82      7.56 o
  -7   9   1      206.76      210.13      7.93 o
  -6   9   1      365.11      364.37      8.76 o
  -5   9   1       13.17       10.97      2.87 o
  -4   9   1      153.88      147.31      4.53 o
  -3   9   1      102.08       98.01      3.89 o
  -2   9   1      141.27      154.33      4.64 o
  -1   9   1       39.99       44.62      2.43 o
   0   9   1     1073.08     1114.81     15.53 o
   1   9   1     1089.56     1206.24     14.38 o
   2   9   1      260.84      259.32      6.32 o
   3   9   1       44.76       39.09      3.38 o
   4   9   1        5.29        6.14      2.52 o
   5   9   1        5.97        6.03      2.26 o
   6   9   1       19.92       21.12      4.03 o
   7   9   1      225.71      217.00     12.25 o
   8   9   1      484.07      491.22     22.53 o
   9   9   1      340.89      358.54     21.53 o
  -9  10   1        9.13        7.07      4.81 o
  -8  10   1       65.00       65.39      6.59 o
  -7  10   1      318.44      291.96     14.95 o
  -6  10   1       28.08       21.83      3.88 o
  -5  10   1        3.19        3.81      2.55 o
  -4  10   1      382.23      381.25      8.27 o
  -3  10   1     1117.70     1188.96     15.64 o
  -2  10   1      574.67      596.92     10.34 o
  -1  10   1       84.67       82.89      4.27 o
   0  10   1      147.19      169.78      4.90 o
   1  10   1       14.66       10.70      2.16 o
   2  10   1       50.65       49.98      4.07 o
   3  10   1      457.84      464.50     12.51 o
   4  10   1      730.40      729.25     17.01 o
   5  10   1     1057.86     1103.52     19.91 o
   6  10   1       26.66       23.75      5.00 o
   7  10   1        3.84        2.62      5.69 o
   8  10   1      215.23      219.75     12.75 o
  -8  11   1      774.63      780.59     23.40 o
  -7  11   1       44.57       53.47      6.08 o
  -6  11   1      117.02      110.03      7.23 o
  -5  11   1      284.46      276.81      8.33 o
  -4  11   1      817.46      835.53     13.89 o
  -3  11   1       12.72        8.69      2.48 o
  -2  11   1     2244.99     2443.24     31.13 o
  -1  11   1     1563.08     1733.73     26.66 o
   0  11   1       37.74       35.17      3.54 o
   1  11   1      276.44      279.37     10.76 o
   2  11   1      581.65      596.12     12.90 o
   3  11   1     2590.73     2687.07     45.35 o
   4  11   1      159.21      147.36      7.91 o
   5  11   1      115.49      110.05      7.36 o
   6  11   1      644.04      640.44     17.54 o
   7  11   1       38.08       23.35      7.03 o
   8  11   1      139.96      131.46     15.80 o
  -8  12   1      523.51      534.63     19.31 o
  -7  12   1      767.56      806.40     19.58 o
  -6  12   1       93.20       87.14      7.05 o
  -5  12   1       27.26       25.63      5.16 o
  -4  12   1       81.82       74.35      4.59 o
  -3  12   1     3023.72     3278.86     40.29 o
  -2  12   1      673.44      729.16     12.43 o
  -1  12   1      286.70      328.01     10.78 o
   0  12   1      553.26      609.79     14.95 o
   1  12   1       49.31       55.34      5.99 o
   2  12   1      941.01      988.29     21.26 o
   3  12   1       27.93       29.42      4.93 o
   4  12   1     1823.78     1871.58     33.61 o
   5  12   1      499.75      499.78     14.34 o
   6  12   1        3.31        4.67      4.94 o
   7  12   1      210.97      181.17     17.45 o
  -7  13   1       54.74       40.09     13.58 o
  -6  13   1       49.21       44.61      6.20 o
  -5  13   1        3.66        7.26      3.75 o
  -4  13   1      386.47      407.59     15.27 o
  -3  13   1        0.18       -1.89      3.33 o
  -2  13   1     1026.79     1110.05     26.28 o
  -1  13   1      320.36      339.11     17.67 o
   0  13   1       17.23       16.61      3.68 o
   1  13   1      153.16      157.37      7.14 o
   2  13   1      100.00      111.84      8.04 o
   3  13   1      498.92      522.73     17.90 o
   4  13   1       55.57       49.61      6.12 o
   5  13   1      197.06      189.65     10.27 o
   6  13   1      534.37      533.35     15.64 o
  -6  14   1        1.87        4.17      8.52 o
  -5  14   1       25.02       21.99      9.30 o
  -4  14   1       62.81       62.14      7.48 o
  -3  14   1       15.55       11.07      5.25 o
  -2  14   1      107.94      100.36     11.19 o
  -1  14   1       33.52       36.55      8.06 o
   0  14   1       20.46       22.04      5.95 o
   1  14   1       71.04       84.71      8.36 o
   2  14   1        3.82        1.59      4.94 o
   3  14   1       95.55       91.93      8.88 o
   4  14   1       43.64       44.03      6.24 o
   5  14   1      129.19      125.13      8.77 o
  -4  15   1      134.82      152.75     15.88 o
  -2  15   1       75.67       78.55     10.97 o
  -1  15   1       45.40       30.28      6.64 o
   0  15   1      482.86      540.51     18.61 o
   1  15   1      176.79      179.75     11.46 o
   2  15   1      142.75      145.83     10.64 o
   3  15   1      116.11      106.65      7.98 o
   4  15   1        2.29        0.77      5.80 o
   0  16   1      583.92      647.55     27.60 o
   1  16   1      129.41      136.11     14.01 o
 -12   0   2       42.81       43.01      5.16 o
 -11   0   2     1093.72     1157.75     19.62 o
 -10   0   2     1298.01     1271.16     25.27 o
  -9   0   2      112.29      108.58      4.66 o
  -8   0   2       30.58       40.07      3.06 o
  -7   0   2        0.67        4.93      1.79 o
  -6   0   2    10422.58     9954.38    110.11 o
  -5   0   2     5245.26     5098.04     57.57 o
  -4   0   2     3169.78     3067.99     46.85 o
  -3   0   2     1745.23     1418.75     22.77 o
  -2   0   2        1.50       -0.98      1.03 o
  -1   0   2     1980.15     1760.78     26.46 o
   0   0   2     3943.64     4168.18    108.45 o
   1   0   2    21191.56    21572.94    389.02 o
   2   0   2     7551.72     7271.62    188.71 o
   3   0   2      775.22      793.32     16.34 o
   4   0   2     1820.74     1742.76     21.43 o
   5   0   2        6.12        8.11      1.55 o
   6   0   2     1081.39     1095.33     17.61 o
   7   0   2      337.25      319.76      9.08 o
   8   0   2     1453.60     1478.80     26.41 o
   9   0   2     1444.65     1476.09     26.67 o
  10   0   2        1.82        0.85      3.50 o
 -12   1   2      434.77      476.21     11.73 o
 -11   1   2      784.04      814.95     11.43 o
 -10   1   2       39.41       34.69      2.66 o
  -9   1   2      581.48      569.77      7.89 o
  -8   1   2       56.55       57.91      2.44 o
  -7   1   2      226.34      217.91      3.85 o
  -6   1   2      340.32      337.77      4.63 o
  -5   1   2     9062.20     8859.13     73.29 o
  -4   1   2     4677.83     4351.16     42.20 o
  -3   1   2      469.47      521.97      6.46 o
  -2   1   2      233.43      199.85      3.90 o
  -1   1   2      365.82      358.57      6.74 o
   0   1   2    18023.36    17978.68    283.39 o
   1   1   2        4.77        6.68      1.10 o
   2   1   2     1398.49     1302.49     18.55 o
   3   1   2     7968.63     7856.44     98.49 o
   4   1   2      266.34      252.33      3.81 o
   5   1   2      504.48      495.40      6.26 o
   6   1   2      381.90      386.08      5.94 o
   7   1   2     1125.46     1123.55     13.84 o
   8   1   2     1197.32     1213.82     15.98 o
   9   1   2      107.51      116.83      4.58 o
  10   1   2      344.08      350.75      8.47 o
 -12   2   2        9.10       12.59      3.58 o
 -11   2   2        5.95        3.23      2.66 o
 -10   2   2      569.31      574.73     12.98 o
  -9   2   2       41.90       36.12      2.26 o
  -8   2   2        3.93        5.35      1.41 o
  -7   2   2      802.60      759.21      8.37 o
  -6   2   2        6.81        7.11      1.08 o
  -5   2   2      252.49      227.84      3.60 o
  -4   2   2      144.80      132.38      3.50 o
  -3   2   2     4287.01     4530.45     43.38 o
  -2   2   2     2661.27     2804.43     32.76 o
  -1   2   2       13.34       18.79      4.44 o
   0   2   2    13556.09    14314.93    368.12 o
   1   2   2     1794.25     1693.54     26.80 o
   2   2   2     3145.25     3107.58     36.57 o
   3   2   2     2046.66     2029.66     20.62 o
   4   2   2      467.23      452.34      5.24 o
   5   2   2      117.50      111.24      3.70 o
   6   2   2        5.13        3.59      1.27 o
   7   2   2       93.81       87.59      5.12 o
   8   2   2      433.30      436.58      7.95 o
   9   2   2      349.64      350.77      9.16 o
  10   2   2      235.22      227.56      7.08 o
 -11   3   2       79.52       89.87      4.58 o
 -10   3   2       87.13       82.60      4.27 o
  -9   3   2      295.97      302.71      5.74 o
  -8   3   2        0.07        1.37      1.77 o
  -7   3   2     1205.32     1201.02     13.82 o
  -6   3   2      457.12      459.90      6.57 o
  -5   3   2       64.27       65.46      2.45 o
  -4   3   2       14.69       18.69      1.36 o
  -3   3   2     2794.21     3003.11     27.42 o
  -2   3   2     3829.79     3991.53     41.41 o
  -1   3   2      265.71      314.47      8.67 o
   0   3   2       83.58       71.12      5.11 o
   1   3   2     2488.01     2533.28     39.35 o
   2   3   2      556.62      547.44      8.37 o
   3   3   2        3.46        5.85      1.49 o
   4   3   2     1316.67     1320.09     14.27 o
   5   3   2      938.15      925.33      9.71 o
   6   3   2     1589.51     1560.30     16.21 o
   7   3   2      143.86      132.94      3.76 o
   8   3   2       59.93       58.57      3.37 o
   9   3   2       24.47       21.15      3.44 o
  10   3   2       95.05       85.84      4.96 o
 -11   4   2       38.34       33.30      4.14 o
 -10   4   2      149.99      151.98      5.82 o
  -9   4   2      604.82      612.30     13.97 o
  -8   4   2     4178.46     4183.70     42.84 o
  -7   4   2      196.94      199.17      4.39 o
  -6   4   2      138.65      144.24      3.45 o
  -5   4   2       68.64       61.84      2.37 o
  -4   4   2      483.16      432.40      6.33 o
  -3   4   2    11809.92    12544.81    108.16 o
  -2   4   2     1033.41     1155.62     12.08 o
  -1   4   2     9266.03     9628.27    105.86 o
   0   4   2      201.21      179.06      7.41 o
   1   4   2      426.38      387.39      7.01 o
   2   4   2     1345.99     1331.07     17.44 o
   3   4   2      872.11      854.49     14.00 o
   4   4   2     4077.53     3950.04     53.00 o
   5   4   2       36.50       39.07      2.70 o
   6   4   2     2270.81     2268.06     26.28 o
   7   4   2      246.56      233.26      6.36 o
   8   4   2       63.70       57.39      3.88 o
   9   4   2      119.85      107.83      6.58 o
  10   4   2       58.53       54.20      6.69 o
 -11   5   2      106.58      109.00      7.29 o
 -10   5   2      421.45      406.24     10.99 o
  -9   5   2      968.27      935.37     15.90 o
  -8   5   2        0.18        1.13      2.11 o
  -7   5   2     3340.93     3246.93     41.71 o
  -6   5   2      250.78      264.61      6.04 o
  -5   5   2       92.98      108.77      3.35 o
  -4   5   2     1886.67     1917.59     22.25 o
  -3   5   2     2203.58     2234.45     21.07 o
  -2   5   2    12146.87    12458.18    113.89 o
  -1   5   2        0.78        3.53      2.40 o
   0   5   2     1791.19     1725.68     27.33 o
   1   5   2     3121.03     3195.61     58.65 o
   2   5   2     1986.27     1966.21     24.89 o
   3   5   2     1200.77     1205.78     16.87 o
   4   5   2      275.50      262.82      7.05 o
   5   5   2     4363.43     4186.02     72.47 o
   6   5   2      427.19      414.03     11.85 o
   7   5   2      417.15      401.48     10.72 o
   8   5   2      185.03      182.30     10.79 o
   9   5   2      119.00      111.65      9.71 o
  10   5   2      420.49      448.52     15.01 o
 -11   6   2      237.73      226.97     14.96 o
 -10   6   2        2.58        2.39      3.58 o
  -9   6   2        7.14        3.48      4.18 o
  -8   6   2      801.76      778.19     15.98 o
  -7   6   2      169.40      150.11      4.74 o
  -6   6   2     1105.61     1073.34     14.97 o
  -5   6   2      653.54      677.14     10.33 o
  -4   6   2      553.43      560.67      8.66 o
  -3   6   2      166.96      174.27      3.25 o
  -2   6   2      773.83      840.97      8.83 o
  -1   6   2     2717.50     2783.84     29.50 o
   0   6   2     3836.41     4009.23     60.04 o
   1   6   2      402.45      397.89      7.59 o
   2   6   2      572.13      562.15      9.10 o
   3   6   2     2385.57     2386.25     27.07 o
   4   6   2      368.94      354.90     13.78 o
   5   6   2      133.48      128.64      5.52 o
   6   6   2      670.41      670.47     16.18 o
   7   6   2      522.88      481.94     29.81 o
   8   6   2       98.00      112.11     23.30 o
   9   6   2        3.62        6.53      4.35 o
 -10   7   2        7.02        6.44      4.31 o
  -9   7   2        8.81       10.81      4.03 o
  -8   7   2        4.32        4.71      2.92 o
  -7   7   2       23.34       16.68      3.16 o
  -6   7   2      101.93      101.72      4.21 o
  -5   7   2        0.63        2.29      2.01 o
  -4   7   2       88.79       93.40      3.40 o
  -3   7   2      180.27      185.93      3.67 o
  -2   7   2       24.80       24.09      1.36 o
  -1   7   2      167.46      174.76      3.39 o
   0   7   2        0.07       16.56      6.83 o
   1   7   2      225.04      240.33      4.76 o
   2   7   2       56.51       46.10      4.26 o
   3   7   2      137.81      134.67      4.57 o
   4   7   2       90.92       87.56      4.62 o
   5   7   2        3.70        7.55      2.88 o
   6   7   2      226.70      216.13      9.05 o
   7   7   2        0.02        0.26      3.95 o
   8   7   2       34.77       21.88      6.52 o
   9   7   2        0.09        3.96      6.02 o
 -10   8   2      265.43      245.85     10.72 o
  -9   8   2       14.22       13.74      4.38 o
  -8   8   2       30.54       28.12      4.33 o
  -7   8   2       34.24       29.84      3.57 o
  -6   8   2      999.90     1031.60     16.35 o
  -5   8   2     1230.17     1219.40     17.84 o
  -4   8   2     1256.50     1276.59     17.53 o
  -3   8   2       61.92       58.03      2.63 o
  -2   8   2      143.29      142.86      3.35 o
  -1   8   2     1952.98     2013.63     20.60 o
   0   8   2      427.01      434.84     10.10 o
   1   8   2     1102.37     1131.89     19.66 o
   2   8   2      416.78      419.04     12.57 o
   3   8   2      166.34      175.54      6.28 o
   4   8   2      667.72      671.82     15.75 o
   5   8   2       34.61       33.77      5.19 o
   6   8   2      147.99      139.90      8.26 o
   7   8   2      219.34      217.44     13.76 o
   8   8   2      136.13      154.31     15.30 o
   9   8   2      156.90      123.50     14.82 o
 -10   9   2      187.44      192.96     12.97 o
  -9   9   2      343.90      324.31     10.82 o
  -8   9   2        4.14        3.30      3.62 o
  -7   9   2      965.52      957.69     16.32 o
  -6   9   2      441.22      414.21     10.28 o
  -5   9   2     1462.56     1446.77     23.63 o
  -4   9   2      857.28      881.12     13.91 o
  -3   9   2      436.28      438.24      7.53 o
  -2   9   2     1471.81     1510.89     16.49 o
  -1   9   2      167.69      171.78      4.41 o
   0   9   2     2350.23     2508.32     49.25 o
   1   9   2     1163.80     1150.71     21.95 o
   2   9   2     1119.54     1102.33     19.00 o
   3   9   2      984.77     1015.79     20.84 o
   4   9   2      143.14      139.16      7.40 o
   5   9   2      954.78      913.20     17.46 o
   6   9   2      207.01      183.29      8.86 o
   7   9   2      441.25      416.58     22.01 o
   8   9   2      312.04      298.38     14.49 o
  -9  10   2      403.48      416.75     31.26 o
  -8  10   2      660.73      656.82     17.00 o
  -7  10   2      144.64      141.86      7.93 o
  -6  10   2      349.87      355.57      9.74 o
  -5  10   2      192.45      185.91      5.95 o
  -4  10   2      669.73      666.71     11.78 o
  -3  10   2     1757.24     1829.15     21.90 o
  -2  10   2        1.03        1.33      2.32 o
  -1  10   2     2250.53     2375.36     29.04 o
   0  10   2       75.38       85.71      4.45 o
   1  10   2     1013.29     1079.85     18.95 o
   2  10   2      297.16      292.84      8.52 o
   3  10   2        5.03        4.04      3.23 o
   4  10   2     2027.19     2003.26     36.12 o
   5  10   2       17.07       13.55      4.42 o
   6  10   2      643.17      690.30     18.31 o
   7  10   2       72.60       65.44      8.56 o
   8  10   2       56.70       33.70     10.84 o
  -9  11   2      367.57      360.43     16.01 o
  -8  11   2       55.61       51.36      6.49 o
  -7  11   2      151.91      146.23      8.39 o
  -6  11   2       33.19       33.19      5.25 o
  -5  11   2        1.77        3.61      2.75 o
  -4  11   2       79.70       81.12      4.42 o
  -3  11   2      123.14      124.68      5.61 o
  -2  11   2     1180.89     1261.73     17.54 o
  -1  11   2        2.18        5.51      2.21 o
   0  11   2      219.52      227.21      7.00 o
   1  11   2        2.09        2.40      2.74 o
   2  11   2       11.05        9.15      3.21 o
   3  11   2      398.35      435.26     12.89 o
   4  11   2      112.72      123.81      9.03 o
   5  11   2      311.51      286.50     10.74 o
   6  11   2       56.52       62.31      6.76 o
   7  11   2       52.52       52.37      8.47 o
  -8  12   2       26.34       20.61      6.78 o
  -7  12   2       64.93       67.83     15.70 o
  -6  12   2       19.09        8.08      5.23 o
  -5  12   2        0.56        2.25      4.38 o
  -4  12   2       13.38       14.53      4.74 o
  -3  12   2      639.84      693.57     13.91 o
  -2  12   2        0.03        7.10      4.77 o
  -1  12   2       73.74       70.47      4.26 o
   0  12   2      198.82      198.89      8.75 o
   1  12   2      194.56      198.83      7.61 o
   2  12   2      312.99      325.78      9.80 o
   3  12   2        5.12        6.28      5.00 o
   4  12   2        2.64        1.02      5.08 o
   5  12   2       13.53       10.99      4.91 o
   6  12   2       29.11       20.38      5.64 o
  -7  13   2      139.00      147.80     11.10 o
  -6  13   2        5.89        5.62      5.54 o
  -5  13   2      357.99      357.08     14.13 o
  -4  13   2      935.70      944.80     24.23 o
  -3  13   2       19.49       14.08      7.06 o
  -2  13   2      443.96      452.31     15.70 o
  -1  13   2       66.33       63.92      6.75 o
   0  13   2      603.75      660.91     20.42 o
   1  13   2       16.55       20.94      6.24 o
   2  13   2      155.52      176.83     10.93 o
   3  13   2     1116.35     1138.58     29.25 o
   4  13   2       22.02       25.92      6.70 o
   5  13   2       80.21       84.21     11.33 o
   6  13   2       27.64       25.92      7.44 o
  -6  14   2     1083.05     1167.00     29.87 o
  -5  14   2      391.38      379.78     45.18 o
  -4  14   2       76.25       73.20      7.87 o
  -3  14   2      745.48      751.50     29.81 o
  -2  14   2       20.15       19.60      7.52 o
  -1  14   2      230.06      236.38     15.86 o
   0  14   2       30.68       41.16      6.98 o
   1  14   2     1122.63     1188.59     30.39 o
   2  14   2      979.79     1013.96     27.30 o
   3  14   2       80.16       85.88      8.91 o
   4  14   2      222.69      218.92     10.51 o
  -4  15   2      602.56      627.45     27.94 o
  -3  15   2        2.63        0.39      6.91 o
  -2  15   2       22.68       17.90      7.82 o
  -1  15   2        3.80        1.39      5.30 o
   0  15   2      425.77      459.72     25.45 o
   1  15   2      357.88      380.42     15.96 o
   2  15   2      585.31      639.38     21.27 o
   3  15   2      300.07      324.06     19.86 o
  -1  16   2        9.97        6.71      7.60 o
   0  16   2      172.90      164.09     14.88 o
 -12   1   3      335.32      343.22      8.90 o
 -11   1   3       39.01       35.22      2.85 o
 -10   1   3      163.17      155.69      4.50 o
  -9   1   3      126.87      121.08      3.75 o
  -8   1   3      816.31      816.79      9.14 o
  -7   1   3      725.27      736.63      8.17 o
  -6   1   3        1.41        6.52      1.28 o
  -5   1   3     1790.74     1694.46     15.78 o
  -4   1   3      373.90      353.17      4.24 o
  -3   1   3     1027.82      995.66     10.22 o
  -2   1   3      224.33      209.04      3.29 o
  -1   1   3      911.20      876.12     14.66 o
   0   1   3    11714.40    12171.58    221.29 o
   1   1   3        9.82        7.75      1.09 o
   2   1   3      359.70      337.46      6.49 o
   3   1   3       22.72       27.59      2.28 o
   4   1   3      744.68      728.63      9.14 o
   5   1   3     1196.03     1192.75     13.09 o
   6   1   3       25.80       23.52      2.57 o
   7   1   3      945.18      943.95     13.19 o
   8   1   3       23.82       19.52      2.63 o
   9   1   3      148.48      156.73      5.67 o
  10   1   3       13.28       12.68      3.12 o
 -12   2   3        8.12        5.03      3.23 o
 -11   2   3      521.53      551.73     10.16 o
 -10   2   3       37.98       37.05      2.52 o
  -9   2   3      860.60      862.98      9.81 o
  -8   2   3      933.57      983.24     10.47 o
  -7   2   3      406.71      407.44      5.49 o
  -6   2   3     4458.02     4351.79     37.59 o
  -5   2   3       34.37       29.48      2.66 o
  -4   2   3     1966.53     1784.15     16.19 o
  -3   2   3     1750.72     1728.40     15.47 o
  -2   2   3     6278.36     6249.46     91.80 o
  -1   2   3     6142.52     6292.20    115.96 o
   0   2   3       96.48       94.06      6.04 o
   1   2   3     6387.48     6162.76     78.20 o
   2   2   3      511.19      483.64      6.35 o
   3   2   3     2596.62     2608.01     24.22 o
   4   2   3      584.83      556.56      6.64 o
   5   2   3      777.62      755.86      9.58 o
   6   2   3     2268.41     2286.80     22.85 o
   7   2   3       12.42       11.01      2.34 o
   8   2   3      587.71      606.08     10.11 o
   9   2   3       70.24       72.07      4.79 o
  10   2   3      260.96      270.68      8.85 o
 -12   3   3      243.82      254.79     11.50 o
 -11   3   3        3.54        3.70      2.66 o
 -10   3   3      316.28      314.02      6.78 o
  -9   3   3      219.17      212.06      4.81 o
  -8   3   3     1104.33     1127.08     13.44 o
  -7   3   3     2468.47     2461.04     24.60 o
  -6   3   3       13.27       12.60      1.55 o
  -5   3   3     2114.53     2128.11     20.77 o
  -4   3   3      336.63      332.60      4.48 o
  -3   3   3     6204.70     6352.69     52.46 o
  -2   3   3     2046.38     1993.66     21.38 o
  -1   3   3     1357.39     1284.73     20.59 o
   0   3   3     3411.21     3281.85     82.06 o
   1   3   3      450.41      438.92      7.59 o
   2   3   3     3993.40     3874.33     37.39 o
   3   3   3      914.10      889.94     11.12 o
   4   3   3     1384.00     1334.52     13.73 o
   5   3   3     1201.52     1186.85     12.09 o
   6   3   3      711.37      707.63     10.10 o
   7   3   3      755.92      778.15     17.50 o
   8   3   3      366.69      372.24     11.41 o
   9   3   3       88.14       90.06      5.95 o
 -11   4   3       28.09       26.88      3.92 o
 -10   4   3       59.44       60.41      4.26 o
  -9   4   3      101.40       90.98      3.84 o
  -8   4   3      517.39      523.42     10.46 o
  -7   4   3      389.91      374.83      6.16 o
  -6   4   3      737.52      766.98      9.37 o
  -5   4   3      378.25      382.01      5.56 o
  -4   4   3       45.20       46.36      1.69 o
  -3   4   3        0.80        2.21      0.86 o
  -2   4   3     2189.76     2171.81     21.41 o
  -1   4   3     2326.51     2361.12     42.08 o
   0   4   3       64.63       77.58      4.34 o
   1   4   3      378.67      364.16      6.84 o
   2   4   3      732.09      716.07     10.81 o
   3   4   3      297.72      294.93      6.32 o
   4   4   3        3.38        5.39      2.53 o
   5   4   3      842.55      802.06     26.98 o
   6   4   3      515.54      500.45     11.48 o
   7   4   3      215.51      203.37      6.52 o
   8   4   3       89.13       90.30      6.21 o
   9   4   3        0.66        2.73      3.90 o
 -11   5   3       91.22       90.79      6.34 o
 -10   5   3      198.91      187.19      7.65 o
  -9   5   3      265.16      255.58      7.51 o
  -8   5   3      297.14      285.83      6.43 o
  -7   5   3        9.95       15.84      2.55 o
  -6   5   3      345.24      340.07      6.85 o
  -5   5   3      451.54      468.50      7.30 o
  -4   5   3        0.57        5.13      1.53 o
  -3   5   3      346.66      379.71      5.52 o
  -2   5   3     1582.29     1634.49     16.72 o
  -1   5   3      168.40      169.00      3.63 o
   0   5   3     1248.96     1310.51     29.20 o
   1   5   3      941.61      944.89     17.47 o
   2   5   3     1409.69     1388.08     18.70 o
   3   5   3     2230.43     2224.65     32.09 o
   4   5   3       84.06       96.34      6.43 o
   5   5   3      160.67      150.57      6.03 o
   6   5   3       14.31       10.52      3.73 o
   7   5   3        6.01        7.61      4.00 o
   8   5   3        0.10       -1.15      3.73 o
   9   5   3      192.89      191.27      8.73 o
 -11   6   3      483.48      493.79     13.04 o
 -10   6   3      332.71      335.23      9.05 o
  -9   6   3      268.34      263.58      9.05 o
  -8   6   3      494.61      479.63      8.93 o
  -7   6   3       69.96       66.58      3.57 o
  -6   6   3      238.50      263.58      6.16 o
  -5   6   3       78.17       90.84      3.54 o
  -4   6   3     5970.20     6070.68     58.54 o
  -3   6   3     1837.53     1916.54     21.67 o
  -2   6   3        7.29        7.53      1.10 o
  -1   6   3      906.87      907.48     12.19 o
   0   6   3      795.91      835.67     12.91 o
   1   6   3     1794.36     1750.68     29.44 o
   2   6   3       42.16       44.62      3.58 o
   3   6   3     1992.04     2024.75     30.02 o
   4   6   3     2363.66     2304.73     38.99 o
   5   6   3       43.58       35.62      4.77 o
   6   6   3       17.25       15.89      4.21 o
   7   6   3      173.31      153.45      8.46 o
   8   6   3      619.93      636.31     20.70 o
   9   6   3      180.22      199.99     14.21 o
 -11   7   3       33.51       31.67      5.71 o
 -10   7   3     1426.32     1484.25     26.32 o
  -9   7   3      529.04      510.35     12.84 o
  -8   7   3        4.21        2.65      2.64 o
  -7   7   3      418.43      390.91      8.32 o
  -6   7   3      747.15      755.42     11.82 o
  -5   7   3     3741.14     3828.74     42.41 o
  -4   7   3      379.02      386.17      6.83 o
  -3   7   3     1084.06     1100.92     13.82 o
  -2   7   3     3944.73     3953.28     41.55 o
  -1   7   3      563.97      558.25      9.76 o
   0   7   3     1578.29     1611.34     26.36 o
   1   7   3      359.00      359.21      8.16 o
   2   7   3     4265.62     4279.06     57.99 o
   3   7   3      817.36      827.95     15.35 o
   4   7   3      389.54      396.13     11.48 o
   5   7   3     1133.89     1134.12     29.85 o
   6   7   3        0.99        6.48      4.29 o
   7   7   3      499.74      496.78     17.58 o
   8   7   3       60.32       53.09      8.00 o
   9   7   3     1082.62     1146.89     41.37 o
 -10   8   3      346.04      363.84     11.60 o
  -9   8   3      253.88      247.01      9.85 o
  -8   8   3      146.60      139.35      8.12 o
  -7   8   3        6.98        6.44      2.55 o
  -6   8   3      503.81      493.05      9.17 o
  -5   8   3      216.55      217.83      6.06 o
  -4   8   3     3729.91     3824.09     41.31 o
  -3   8   3     1461.74     1490.87     17.93 o
  -2   8   3        4.77        3.69      1.53 o
  -1   8   3      756.23      768.10     12.88 o
   0   8   3      297.34      269.17      7.71 o
   1   8   3     1983.22     1986.41     28.31 o
   2   8   3       30.42       29.22      3.37 o
   3   8   3     1541.88     1523.43     24.61 o
   4   8   3     1491.88     1508.66     28.53 o
   5   8   3       54.44       54.93      5.81 o
   6   8   3      101.77       91.89      8.85 o
   7   8   3      155.20      165.80     11.27 o
   8   8   3      750.53      769.47     25.54 o
 -10   9   3      182.45      171.12      9.85 o
  -9   9   3      318.64      310.90     15.19 o
  -8   9   3      158.32      147.73      9.20 o
  -7   9   3       83.96       80.48      5.42 o
  -6   9   3      174.37      173.18      5.98 o
  -5   9   3      540.10      542.03     10.39 o
  -4   9   3        1.63        1.31      1.91 o
  -3   9   3      259.78      261.10      6.10 o
  -2   9   3      618.88      646.60     10.36 o
  -1   9   3      359.93      345.47      9.04 o
   0   9   3      307.03      329.71      8.99 o
   1   9   3      924.86      882.02     18.46 o
   2   9   3      845.58      861.97     16.32 o
   3   9   3     1577.20     1607.65     26.15 o
   4   9   3       25.82       25.61      4.52 o
   5   9   3       86.36       78.06      6.69 o
   6   9   3        0.04       -1.63      4.21 o
   7   9   3        0.48        0.26      5.63 o
   8   9   3        2.74        9.63      9.17 o
  -9  10   3       72.30       67.07      8.68 o
  -8  10   3       92.05       83.62      8.44 o
  -7  10   3      222.26      215.70     11.05 o
  -6  10   3      479.51      468.85     14.51 o
  -5  10   3      494.30      509.58     11.52 o
  -4  10   3       11.60       13.84      3.26 o
  -3  10   3      272.81      267.91      6.40 o
  -2  10   3      860.75      883.05     19.75 o
  -1  10   3      923.47      947.15     18.02 o
   0  10   3       73.35       74.50      4.88 o
   1  10   3      470.22      463.41     13.58 o
   2  10   3        7.22        8.15      3.11 o
   3  10   3        1.17        7.74      4.35 o
   4  10   3       94.65       80.07      6.63 o
   5  10   3      221.26      195.99     11.34 o
   6  10   3      805.03      836.71     19.95 o
   7  10   3       78.36       73.73      9.23 o
  -9  11   3       25.07       16.13      6.64 o
  -8  11   3      576.90      559.52     18.95 o
  -7  11   3     1280.83     1328.39     31.65 o
  -6  11   3       32.57       28.70      6.80 o
  -5  11   3      312.18      299.80      8.92 o
  -4  11   3       62.10       61.88      4.58 o
  -3  11   3     1027.17     1067.53     17.48 o
  -2  11   3      202.46      198.31      7.96 o
  -1  11   3      563.93      549.96     12.63 o
   0  11   3     1760.25     1832.85     30.88 o
   1  11   3      296.35      282.25      8.95 o
   2  11   3      396.96      368.40     15.57 o
   3  11   3       50.10       52.49      5.82 o
   4  11   3      697.35      680.13     36.60 o
   5  11   3      256.84      235.66     10.26 o
   6  11   3       97.92       85.87      7.78 o
   7  11   3      599.07      644.22     29.88 o
  -8  12   3      400.37      392.51     16.02 o
  -7  12   3      208.35      197.16     11.37 o
  -6  12   3      957.94     1004.25     46.92 o
  -5  12   3      150.62      150.39      8.00 o
  -4  12   3      218.46      205.94      8.52 o
  -3  12   3      111.07      122.54      8.65 o
  -2  12   3     1805.55     1890.59     31.94 o
  -1  12   3      798.60      815.70     16.80 o
   0  12   3        9.83        9.59      3.26 o
   1  12   3     1194.65     1227.11     22.28 o
   2  12   3      188.89      188.55     10.78 o
   3  12   3      264.72      274.76     12.89 o
   4  12   3       75.93       61.74      8.02 o
   5  12   3      560.34      543.16     15.72 o
   6  12   3      991.62     1024.33     35.84 o
  -7  13   3      554.97      555.72     18.95 o
  -6  13   3        0.64        2.93      5.14 o
  -5  13   3       56.54       53.47      8.82 o
  -4  13   3       98.37       97.99     11.82 o
  -3  13   3      148.54      160.68     13.75 o
  -2  13   3       70.33       68.26      5.63 o
  -1  13   3      578.50      593.69     15.65 o
   0  13   3     1014.88     1075.13     20.93 o
   1  13   3      263.10      272.52      9.10 o
   2  13   3       22.14       21.87      7.38 o
   3  13   3       23.64       30.53      6.85 o
   4  13   3      267.73      272.40     15.93 o
   5  13   3      315.18      290.76     14.26 o
  -6  14   3        1.85       -1.23      5.27 o
  -5  14   3      215.63      221.63     17.08 o
  -4  14   3        4.78       -7.11      6.13 o
  -3  14   3      198.41      213.48     16.06 o
  -2  14   3       36.33       27.31      8.17 o
  -1  14   3       64.00       64.67      5.49 o
   0  14   3       76.28       86.22      8.72 o
   1  14   3       61.24       65.37      5.28 o
   2  14   3       23.28       23.23      6.60 o
   3  14   3       50.54       39.59      7.78 o
   4  14   3       40.05       26.16      9.91 o
  -4  15   3       20.01       15.45      8.32 o
  -3  15   3       95.71       96.13     12.65 o
  -2  15   3      116.83      116.99     13.10 o
  -1  15   3        6.23        6.41      5.70 o
   0  15   3      270.51      294.06     14.46 o
   1  15   3      102.49      105.11      9.99 o
   2  15   3       70.94       68.07     11.10 o
 -12   0   4      113.85      121.96      6.53 o
 -11   0   4     1103.20     1173.34     19.78 o
 -10   0   4      560.59      570.91     11.83 o
  -9   0   4     2050.53     2017.87     40.56 o
  -8   0   4      129.83      118.23      5.93 o
  -7   0   4       38.99       30.58      2.56 o
  -6   0   4     3705.11     3652.75     38.56 o
  -5   0   4     4274.59     4084.66     46.81 o
  -4   0   4     4319.67     4091.77     63.85 o
  -3   0   4      530.06      525.54      7.92 o
  -2   0   4     7852.74     7602.43     92.33 o
  -1   0   4     4026.63     3923.09     73.99 o
   0   0   4      234.82      217.42      5.76 o
   1   0   4      405.82      404.89     12.07 o
   2   0   4     1049.45     1005.23     12.45 o
   3   0   4     9389.79     9443.77     95.97 o
   4   0   4       50.30       49.07      6.88 o
   5   0   4     1085.81     1069.35     23.97 o
   6   0   4      498.42      501.06     12.16 o
   7   0   4        9.40        9.16      3.38 o
   8   0   4      226.57      249.20     10.45 o
   9   0   4      318.80      333.70     11.67 o
 -12   1   4        9.13        6.04      2.95 o
 -11   1   4      487.72      512.85      7.99 o
 -10   1   4     1255.64     1278.93     14.63 o
  -9   1   4       63.02       58.22      2.66 o
  -8   1   4      679.00      694.19      8.18 o
  -7   1   4      687.63      651.73      7.52 o
  -6   1   4      289.85      284.40      4.23 o
  -5   1   4      429.73      418.52      5.63 o
  -4   1   4     2262.34     2159.98     16.56 o
  -3   1   4     8076.33     7923.17     55.72 o
  -2   1   4     2673.19     2611.34     21.28 o
  -1   1   4     1025.06      936.28     15.39 o
   0   1   4      407.00      385.75      6.71 o
   1   1   4     1123.70     1125.58     10.38 o
   2   1   4     1532.98     1490.44     13.73 o
   3   1   4      251.61      252.41      4.35 o
   4   1   4     3633.15     3631.51     34.56 o
   5   1   4      857.80      895.41     10.84 o
   6   1   4        8.45        5.87      1.92 o
   7   1   4       67.06       65.50      3.65 o
   8   1   4      450.16      471.72      9.25 o
   9   1   4      440.70      473.76     10.02 o
 -12   2   4       35.71       38.55      3.96 o
 -11   2   4        6.62        5.81      2.74 o
 -10   2   4      195.29      195.29      5.36 o
  -9   2   4      846.95      850.04     12.17 o
  -8   2   4     1190.92     1176.60     11.98 o
  -7   2   4      105.36      107.05      2.80 o
  -6   2   4      576.55      555.93      6.45 o
  -5   2   4     2022.01     2029.31     17.58 o
  -4   2   4       21.36       17.43      1.13 o
  -3   2   4     1047.91     1072.68     10.12 o
  -2   2   4      686.08      686.77      9.57 o
  -1   2   4     2872.76     2957.70     34.32 o
   0   2   4      649.23      666.54      8.32 o
   1   2   4     2438.19     2465.14     27.19 o
   2   2   4      380.45      352.22      4.13 o
   3   2   4     1290.67     1264.54     12.41 o
   4   2   4      740.49      723.06      8.92 o
   5   2   4       44.19       47.47      2.63 o
   6   2   4       34.43       32.63      2.66 o
   7   2   4       27.27       23.76      3.46 o
   8   2   4       46.50       45.83      4.09 o
   9   2   4      156.37      162.02      6.65 o
 -12   3   4      438.55      494.67     23.05 o
 -11   3   4        1.53       -0.50      2.43 o
 -10   3   4        2.92        4.68      2.37 o
  -9   3   4       15.04       10.72      2.04 o
  -8   3   4      425.79      423.64      7.64 o
  -7   3   4        2.84        4.29      1.50 o
  -6   3   4      538.77      526.96      7.23 o
  -5   3   4     2046.32     2022.61     17.66 o
  -4   3   4      486.13      498.93      6.00 o
  -3   3   4      155.38      169.78      3.00 o
  -2   3   4     1954.48     2033.13     18.98 o
  -1   3   4      866.48      809.54      9.92 o
   0   3   4     2589.01     2706.71     31.19 o
   1   3   4      319.43      323.57      4.73 o
   2   3   4      637.99      581.77      7.28 o
   3   3   4       88.95       85.24      3.76 o
   4   3   4       22.25       24.44      1.95 o
   5   3   4      104.84       99.53      2.99 o
   6   3   4      755.37      752.40     10.79 o
   7   3   4      438.07      431.43      8.21 o
   8   3   4       29.07       27.14      3.83 o
   9   3   4       27.61       23.81      6.86 o
 -11   4   4      109.82      107.05      5.07 o
 -10   4   4       71.66       74.84      4.29 o
  -9   4   4      708.73      741.33     13.72 o
  -8   4   4       82.07       78.06      3.35 o
  -7   4   4     3929.98     3854.90     36.62 o
  -6   4   4      403.80      440.09      6.08 o
  -5   4   4      108.41      122.65      2.73 o
  -4   4   4     2275.13     2261.22     20.35 o
  -3   4   4      361.23      372.46      4.89 o
  -2   4   4     2745.17     2747.40     27.06 o
  -1   4   4      154.33      157.68      3.84 o
   0   4   4     5432.24     5520.41     88.29 o
   1   4   4     4695.73     4645.63     59.18 o
   2   4   4       86.71       76.56      3.73 o
   3   4   4      301.38      301.15     10.71 o
   4   4   4       69.87       52.08      6.34 o
   5   4   4     1147.69     1165.45     15.34 o
   6   4   4      349.06      347.05      8.62 o
   7   4   4      860.01      883.41     16.45 o
   8   4   4      586.74      604.10     38.89 o
   9   4   4      113.34      122.24      8.75 o
 -11   5   4        3.25        1.99      3.41 o
 -10   5   4      298.98      298.90      7.75 o
  -9   5   4        6.33        6.96      2.37 o
  -8   5   4     1841.99     1863.53     20.36 o
  -7   5   4      213.23      202.42      5.78 o
  -6   5   4     1766.67     1758.13     20.00 o
  -5   5   4     2451.42     2483.47     26.09 o
  -4   5   4       53.85       55.88      2.58 o
  -3   5   4     2165.73     2256.06     23.09 o
  -2   5   4        0.52        1.08      1.08 o
  -1   5   4     4854.25     4810.12     61.00 o
   0   5   4     1953.77     1904.15     30.05 o
   1   5   4      861.60      841.46     13.82 o
   2   5   4     3256.17     3269.10     43.26 o
   3   5   4        1.31        6.80      2.32 o
   4   5   4      380.69      380.03     10.91 o
   5   5   4      139.57      124.43     12.18 o
   6   5   4     1868.75     1900.84     34.69 o
   7   5   4      665.25      657.09     16.92 o
   8   5   4        1.45        4.92      4.23 o
 -11   6   4      485.01      509.67     12.64 o
 -10   6   4        2.00        3.36      3.10 o
  -9   6   4       13.79       14.64      2.90 o
  -8   6   4       72.57       70.18      3.99 o
  -7   6   4     1029.25     1023.48     21.27 o
  -6   6   4     1319.12     1329.88     17.57 o
  -5   6   4       44.12       43.76      2.51 o
  -4   6   4     1905.99     1922.02     24.33 o
  -3   6   4      690.23      687.97      9.64 o
  -2   6   4      586.70      569.94      8.16 o
  -1   6   4       18.60       15.83      1.99 o
   0   6   4      477.23      462.63     11.13 o
   1   6   4     3114.52     3085.13     41.26 o
   2   6   4        7.61        5.03      2.13 o
   3   6   4      247.27      248.50      7.48 o
   4   6   4       26.06       32.36      5.89 o
   5   6   4      749.41      737.03     17.50 o
   6   6   4      175.64      173.22      8.48 o
   7   6   4       52.61       55.04      7.64 o
   8   6   4      200.66      206.06     16.07 o
 -11   7   4        5.29        9.98      4.60 o
 -10   7   4       35.90       46.99      5.59 o
  -9   7   4        0.44       -0.15      3.48 o
  -8   7   4       11.44        8.85      2.82 o
  -7   7   4       49.36       49.51      3.53 o
  -6   7   4        3.81        2.49      2.03 o
  -5   7   4      167.20      165.35      7.04 o
  -4   7   4      142.21      135.57      4.46 o
  -3   7   4       29.40       33.88      2.51 o
  -2   7   4      876.29      864.74     11.33 o
  -1   7   4       94.70       94.29      4.80 o
   0   7   4      302.35      308.61      9.81 o
   1   7   4        8.87        7.62      2.23 o
   2   7   4       46.27       39.03      3.67 o
   3   7   4       21.66       13.27      3.06 o
   4   7   4       64.84       53.63      5.26 o
   5   7   4        0.13        1.31      3.72 o
   6   7   4       21.83       14.85      5.87 o
   7   7   4       22.16       24.40      6.72 o
 -10   8   4       65.90       72.08      7.38 o
  -9   8   4       84.46       81.61      7.07 o
  -8   8   4        8.40        6.13      3.57 o
  -7   8   4      247.74      233.46      7.96 o
  -6   8   4      479.11      469.95     10.92 o
  -5   8   4       29.88       28.89      2.90 o
  -4   8   4     1057.52     1083.31     15.75 o
  -3   8   4      271.78      261.60      6.23 o
  -2   8   4      759.78      757.79     15.41 o
  -1   8   4      179.64      175.03      5.65 o
   0   8   4      138.34      142.15      5.90 o
   1   8   4      503.36      479.17     10.12 o
   2   8   4       49.06       43.94      4.00 o
   3   8   4      818.56      836.61     16.26 o
   4   8   4        7.46        7.12      3.91 o
   5   8   4      341.61      322.23     11.56 o
   6   8   4       82.41       84.87     11.36 o
   7   8   4        2.04        1.25      5.83 o
 -10   9   4      739.68      727.39     29.37 o
  -9   9   4      128.64      118.94      8.27 o
  -8   9   4      218.48      186.11     10.62 o
  -7   9   4      458.30      431.26     11.18 o
  -6   9   4      458.30      443.83     10.84 o
  -5   9   4     1839.39     1812.16     27.64 o
  -4   9   4      415.91      393.02      9.69 o
  -3   9   4      890.28      896.27     18.64 o
  -2   9   4      106.10      106.21      5.49 o
  -1   9   4     1774.23     1750.98     25.28 o
   0   9   4      716.19      727.17     15.25 o
   1   9   4      253.90      241.45     11.41 o
   2   9   4     1176.32     1140.58     20.33 o
   3   9   4        2.74        5.03      3.25 o
   4   9   4     1337.52     1320.60     26.78 o
   5   9   4       21.22       23.52      7.54 o
   6   9   4      180.76      172.84     11.81 o
   7   9   4      325.77      305.96     19.86 o
  -9  10   4      699.80      702.62     21.81 o
  -8  10   4       52.14       36.64      6.79 o
  -7  10   4      620.94      586.99     18.15 o
  -6  10   4      340.31      320.07      9.33 o
  -5  10   4      409.01      403.50     14.08 o
  -4  10   4      600.18      567.68     11.54 o
  -3  10   4      164.35      164.88      6.91 o
  -2  10   4     1423.25     1467.80     26.11 o
  -1  10   4      152.52      147.61      5.54 o
   0  10   4     1116.74     1093.47     21.53 o
   1  10   4      795.34      794.02     18.01 o
   2  10   4       44.03       37.30      4.36 o
   3  10   4      754.89      749.65     24.36 o
   4  10   4       12.01       13.36      6.64 o
   5  10   4      249.86      239.09     12.78 o
   6  10   4      231.07      237.49     13.21 o
  -9  11   4        1.80       -0.91      5.62 o
  -8  11   4      156.20      149.48     10.65 o
  -7  11   4       86.90       80.80      8.16 o
  -6  11   4      317.05      301.70     10.46 o
  -5  11   4      116.30      109.40      6.84 o
  -4  11   4        1.91        2.19      2.93 o
  -3  11   4        9.41        4.89      3.44 o
  -2  11   4      108.97      109.63      5.25 o
  -1  11   4      725.88      716.40     13.40 o
   0  11   4      125.56      113.37      6.13 o
   1  11   4      241.20      229.26      8.33 o
   2  11   4       33.87       23.71      9.79 o
   3  11   4      255.68      223.85     20.00 o
   4  11   4      206.20      195.27     11.68 o
   5  11   4       35.17       34.21     13.00 o
   6  11   4      120.60      107.97     10.25 o
  -8  12   4      125.85      104.48      9.75 o
  -7  12   4       14.75       16.93      6.01 o
  -6  12   4       73.35       78.24     13.91 o
  -5  12   4      149.11      134.48     14.79 o
  -4  12   4       50.30       54.86      9.54 o
  -3  12   4       29.32       30.43      4.20 o
  -2  12   4       63.78       57.93      4.33 o
  -1  12   4      104.90      103.30      7.90 o
   0  12   4        0.27       -0.10      2.82 o
   1  12   4       46.11       45.57      6.83 o
   2  12   4      184.00      174.25     11.10 o
   3  12   4       87.65       85.91     13.96 o
   4  12   4       82.64       65.80      8.63 o
   5  12   4        1.16       -1.88      6.07 o
  -7  13   4       42.87       27.88      6.81 o
  -6  13   4      112.48       98.97      8.99 o
  -5  13   4        3.71        4.06      7.00 o
  -4  13   4       63.54       55.45     10.06 o
  -3  13   4     1401.99     1443.24     35.11 o
  -2  13   4      192.76      191.64      7.69 o
  -1  13   4       59.59       61.67      5.94 o
   0  13   4      114.63      102.93      6.44 o
   1  13   4      414.95      403.20     11.92 o
   2  13   4      153.25      154.83     10.96 o
   3  13   4        8.98       -1.87      5.60 o
   4  13   4      413.97      408.19     22.62 o
  -5  14   4      246.56      219.07     17.17 o
  -4  14   4      667.90      688.51     29.75 o
  -3  14   4       17.41       13.47      8.30 o
  -2  14   4      885.59      937.67     35.29 o
  -1  14   4      293.80      290.62     18.19 o
   0  14   4       35.30       23.36      9.55 o
   1  14   4      140.18      151.57     11.29 o
   2  14   4      265.39      261.46     18.08 o
   3  14   4      825.13      811.84     33.11 o
  -3  15   4      871.58      915.96     35.81 o
  -2  15   4       59.74       57.17     10.97 o
  -1  15   4       26.11       30.07      9.41 o
   0  15   4       89.18       89.11     12.47 o
 -12   1   5       44.28       40.42      3.98 o
 -11   1   5      264.42      277.27      5.70 o
 -10   1   5      165.73      157.99      4.63 o
  -9   1   5       21.98       25.30      2.07 o
  -8   1   5      316.50      323.12      5.74 o
  -7   1   5       60.16       58.02      2.28 o
  -6   1   5     2129.19     2099.06     16.71 o
  -5   1   5      488.04      470.01      5.52 o
  -4   1   5      347.67      317.74      4.47 o
  -3   1   5      309.58      303.63      3.31 o
  -2   1   5      825.38      832.70      7.77 o
  -1   1   5     1171.71     1092.14     11.97 o
   0   1   5     1137.77     1152.79     13.23 o
   1   1   5     2097.88     2145.88     17.94 o
   2   1   5      183.95      175.50      3.52 o
   3   1   5      738.61      736.40      9.71 o
   4   1   5      231.64      228.01      5.69 o
   5   1   5        1.19        3.52      1.79 o
   6   1   5      166.03      158.36      5.28 o
   7   1   5      137.46      129.18      5.47 o
   8   1   5      320.47      333.13      8.22 o
 -12   2   5      589.71      630.96     11.75 o
 -11   2   5      242.12      231.86      6.17 o
 -10   2   5      174.90      169.88      5.13 o
  -9   2   5      779.85      812.76      9.40 o
  -8   2   5      399.70      396.48      5.72 o
  -7   2   5     1274.58     1286.64     12.56 o
  -6   2   5      169.14      161.43      2.94 o
  -5   2   5     3647.87     3644.78     25.98 o
  -4   2   5     2041.66     1962.36     14.72 o
  -3   2   5      803.70      785.98      6.78 o
  -2   2   5     1766.05     1733.89     14.13 o
  -1   2   5      145.51      133.05      3.03 o
   0   2   5     4647.82     4622.37     51.39 o
   1   2   5      556.41      521.29      6.31 o
   2   2   5     1809.61     1776.55     16.64 o
   3   2   5     1345.00     1373.29     14.52 o
   4   2   5      137.12      137.94      4.54 o
   5   2   5      683.25      708.97     10.53 o
   6   2   5        3.46        4.60      2.19 o
   7   2   5      896.59      952.01     17.14 o
   8   2   5      172.57      168.83      5.88 o
 -12   3   5       21.70       13.52      3.45 o
 -11   3   5      538.16      572.61     11.55 o
 -10   3   5      327.78      325.48      7.12 o
  -9   3   5       56.88       49.69      2.87 o
  -8   3   5      822.16      845.07     10.97 o
  -7   3   5      182.30      183.44      4.30 o
  -6   3   5     2124.23     2158.78     18.23 o
  -5   3   5      432.20      432.42      5.24 o
  -4   3   5     1088.37     1044.00      9.11 o
  -3   3   5     4369.16     4337.78     36.47 o
  -2   3   5      135.53      130.22      2.65 o
  -1   3   5     1822.56     1791.38     18.45 o
   0   3   5     1017.64     1028.43     12.58 o
   1   3   5     2777.70     2674.32     23.35 o
   2   3   5     2721.50     2744.33     24.10 o
   3   3   5       41.92       47.52      2.14 o
   4   3   5      753.04      744.00      9.86 o
   5   3   5      192.22      173.67      4.33 o
   6   3   5      976.78     1029.98     13.82 o
   7   3   5        0.83       -0.46      2.86 o
   8   3   5      287.96      294.07     21.74 o
 -11   4   5      207.24      211.92      6.47 o
 -10   4   5        5.90        4.60      2.64 o
  -9   4   5       39.50       43.28      2.83 o
  -8   4   5       66.66       73.89      4.36 o
  -7   4   5      297.82      284.09      7.10 o
  -6   4   5       41.73       40.28      2.03 o
  -5   4   5      679.33      678.80      7.16 o
  -4   4   5     1652.20     1673.00     15.64 o
  -3   4   5       18.32       21.52      2.31 o
  -2   4   5        2.70        8.23      1.26 o
  -1   4   5      176.43      177.50      7.17 o
   0   4   5     1564.95     1580.93     26.53 o
   1   4   5       80.15       86.92      4.07 o
   2   4   5      332.89      317.82      5.34 o
   3   4   5      263.07      265.18      5.11 o
   4   4   5      183.32      180.41      6.44 o
   5   4   5      218.84      208.57      6.13 o
   6   4   5      356.26      351.09      9.46 o
   7   4   5      200.95      200.64      7.61 o
   8   4   5      171.36      169.31     12.10 o
 -11   5   5        1.35        3.08      3.24 o
 -10   5   5        0.91        2.25      2.89 o
  -9   5   5      371.87      374.54      7.78 o
  -8   5   5      396.79      387.35      7.31 o
  -7   5   5      392.31      399.52      7.61 o
  -6   5   5      224.95      214.44      6.00 o
  -5   5   5      172.07      174.66      5.81 o
  -4   5   5      574.49      555.43      8.62 o
  -3   5   5      542.83      551.51      7.71 o
  -2   5   5        5.99       10.38      1.73 o
  -1   5   5      372.32      367.09      8.05 o
   0   5   5        0.19        1.13      1.92 o
   1   5   5       51.18       54.87      3.27 o
   2   5   5      156.00      160.38      5.54 o
   3   5   5       23.19       23.13      3.29 o
   4   5   5      675.67      672.94     13.88 o
   5   5   5        7.41        3.97      3.94 o
   6   5   5       74.64       69.00      8.07 o
   7   5   5        9.11        8.00      3.89 o
   8   5   5       48.98       44.03      7.19 o
 -11   6   5        3.22        1.19      4.17 o
 -10   6   5      787.27      829.34     15.02 o
  -9   6   5      491.95      493.13     13.47 o
  -8   6   5       26.35       23.87      3.60 o
  -7   6   5     1456.94     1412.70     20.91 o
  -6   6   5       12.33       17.29      2.51 o
  -5   6   5      129.34      132.47      4.69 o
  -4   6   5       22.74       21.08      2.21 o
  -3   6   5     1433.68     1420.65     20.01 o
  -2   6   5     4835.91     4771.23     59.08 o
  -1   6   5       14.28       14.31      2.51 o
   0   6   5      414.91      414.68     10.20 o
   1   6   5       20.44       20.13      2.83 o
   2   6   5      388.95      380.73      8.87 o
   3   6   5      383.10      386.09      9.85 o
   4   6   5      551.78      571.26     14.75 o
   5   6   5     1334.66     1354.52     34.51 o
   6   6   5      115.86      115.34      7.80 o
   7   6   5       27.78       31.69      8.54 o
 -11   7   5      140.64      138.78      9.24 o
 -10   7   5      222.73      228.61     10.51 o
  -9   7   5      831.15      830.16     19.40 o
  -8   7   5     1512.65     1502.73     24.24 o
  -7   7   5      235.29      236.18      7.19 o
  -6   7   5      673.96      651.71     13.18 o
  -5   7   5      128.67      119.03      4.64 o
  -4   7   5     2134.31     2142.80     27.19 o
  -3   7   5      366.69      374.05      9.52 o
  -2   7   5      354.62      360.63      7.52 o
  -1   7   5     5034.98     4950.18     72.96 o
   0   7   5     1019.37     1011.41     19.03 o
   1   7   5      250.94      256.75      7.23 o
   2   7   5        3.22        7.40      2.92 o
   3   7   5     2365.08     2401.75     36.06 o
   4   7   5     1305.07     1272.26     25.71 o
   5   7   5       35.49       35.63      5.61 o
   6   7   5      437.96      449.30     24.29 o
   7   7   5      185.51      154.25     24.06 o
 -10   8   5      614.22      626.76     20.46 o
  -9   8   5      439.61      433.65     13.52 o
  -8   8   5        2.04       -4.90      4.20 o
  -7   8   5      858.57      846.81     20.65 o
  -6   8   5      261.15      242.80      7.73 o
  -5   8   5      279.19      276.14      6.94 o
  -4   8   5       17.14       10.07      2.65 o
  -3   8   5     1524.08     1495.30     22.74 o
  -2   8   5     2938.97     2970.81     36.03 o
  -1   8   5      181.69      176.03      6.93 o
   0   8   5      282.13      268.23      8.45 o
   1   8   5      143.25      142.57      5.78 o
   2   8   5      586.47      578.31     12.91 o
   3   8   5      202.03      202.99      7.74 o
   4   8   5      806.02      799.71     19.09 o
   5   8   5      667.25      689.06     31.12 o
   6   8   5      464.15      455.22     17.48 o
   7   8   5       34.43       23.16      7.07 o
 -10   9   5       18.00       28.00      7.41 o
  -9   9   5      284.99      271.77     12.92 o
  -8   9   5      380.80      364.62     18.64 o
  -7   9   5      439.88      427.17     12.42 o
  -6   9   5      102.95       91.47      5.53 o
  -5   9   5      246.44      239.67      7.44 o
  -4   9   5      256.28      241.23      8.74 o
  -3   9   5      453.53      437.44      9.96 o
  -2   9   5       53.29       48.15      3.79 o
  -1   9   5      253.11      235.81      7.03 o
   0   9   5       99.65       97.12      5.75 o
   1   9   5       80.40       70.95      8.11 o
   2   9   5      122.45      114.57      6.27 o
   3   9   5       93.97       84.95      5.92 o
   4   9   5      560.63      578.22     19.05 o
   5   9   5        1.43        2.66      5.76 o
   6   9   5       17.18       11.24      6.73 o
  -9  10   5        0.80        1.16      5.63 o
  -8  10   5       49.99       44.64      8.34 o
  -7  10   5      119.73      107.59      8.70 o
  -6  10   5       15.11       11.74      4.91 o
  -5  10   5      474.13      464.77     10.81 o
  -4  10   5      769.71      750.95     16.93 o
  -3  10   5        3.33        6.18      2.76 o
  -2  10   5      190.30      178.87      6.40 o
  -1  10   5      121.64      118.35      7.01 o
   0  10   5      579.66      576.14     12.42 o
   1  10   5      226.22      216.59      9.03 o
   2  10   5      398.10      365.20     16.65 o
   3  10   5       56.59       48.79     15.85 o
   4  10   5       38.94       29.07      6.61 o
   5  10   5        6.74       16.55      6.68 o
   6  10   5       83.84       55.04     12.65 o
  -8  11   5      123.85      100.20     19.37 o
  -7  11   5      214.61      194.10     10.76 o
  -6  11   5      811.62      799.78     28.06 o
  -5  11   5      448.84      447.37     22.18 o
  -4  11   5      350.65      332.34     24.35 o
  -3  11   5      860.28      863.95     16.02 o
  -2  11   5       62.65       64.77      5.10 o
  -1  11   5       84.80       80.65      6.86 o
   0  11   5      109.56      102.10     10.80 o
   1  11   5     1993.41     1994.44     43.83 o
   2  11   5      730.98      742.62     22.08 o
   3  11   5       26.13       22.26      6.33 o
   4  11   5      169.17      150.13     10.99 o
   5  11   5      113.93       97.60     13.82 o
  -7  12   5      391.24      384.18     15.14 o
  -6  12   5       11.27       10.99      8.00 o
  -5  12   5      915.47      859.05     33.22 o
  -4  12   5      952.77      963.42     19.81 o
  -3  12   5        2.78        5.39      4.02 o
  -2  12   5      322.64      337.22     11.85 o
  -1  12   5      348.80      324.57     12.19 o
   0  12   5     1105.10     1059.00     21.90 o
   1  12   5       97.76       98.06     17.52 o
   2  12   5      282.18      257.28     17.92 o
   3  12   5      638.60      612.97     20.48 o
   4  12   5        1.14        1.09      8.17 o
  -6  13   5      483.90      458.27     24.03 o
  -5  13   5      347.17      331.68     20.19 o
  -4  13   5       71.47       52.06      7.24 o
  -3  13   5       48.96       48.12      5.67 o
  -2  13   5       28.99       19.49      4.10 o
  -1  13   5      126.78      118.77     18.88 o
   0  13   5       15.59       11.46      4.03 o
   1  13   5      825.15      820.19     24.51 o
   2  13   5      109.18       95.71     15.63 o
   3  13   5        1.18       -1.91      7.74 o
  -5  14   5        3.59        1.56      5.36 o
  -4  14   5      112.53      114.44     11.19 o
  -3  14   5        2.77        7.68      5.49 o
  -2  14   5      113.43      139.52     14.43 o
  -1  14   5        7.58       15.40      6.54 o
   0  14   5        8.86        6.37      7.78 o
   1  14   5       89.73       64.99     11.43 o
 -12   0   6      535.36      582.17     21.76 o
 -11   0   6       34.93       34.65      4.32 o
 -10   0   6      465.60      496.73     10.89 o
  -9   0   6       26.34       24.89      3.12 o
  -8   0   6     3424.08     3473.55     42.08 o
  -7   0   6     1937.23     1972.76     25.30 o
  -6   0   6      322.97      321.53      6.06 o
  -5   0   6      820.42      827.75     10.08 o
  -4   0   6        0.02        0.01      1.12 o
  -3   0   6     4469.65     4401.78     49.52 o
  -2   0   6      506.05      484.68      8.89 o
  -1   0   6     3843.36     3759.59     43.55 o
   0   0   6     3505.71     3439.63     54.53 o
   1   0   6      658.94      648.64     14.28 o
   2   0   6      276.62      265.69      7.70 o
   3   0   6      108.22      123.69      6.51 o
   4   0   6     3039.72     3196.96     49.86 o
   5   0   6      734.52      784.54     23.42 o
   6   0   6        2.61        4.82      3.86 o
   7   0   6      726.44      780.56     19.71 o
 -12   1   6      146.12      136.87      5.78 o
 -11   1   6      194.29      196.26      6.13 o
 -10   1   6      246.35      255.02      7.62 o
  -9   1   6     1018.89     1063.93     12.78 o
  -8   1   6      469.23      482.37      6.55 o
  -7   1   6      137.32      137.95      3.16 o
  -6   1   6     2713.61     2699.22     20.10 o
  -5   1   6       17.61       17.18      1.72 o
  -4   1   6       42.20       42.66      2.37 o
  -3   1   6       10.26       11.99      1.09 o
  -2   1   6     4612.68     4625.10     35.14 o
  -1   1   6     3322.09     3324.05     28.77 o
   0   1   6       55.29       51.54      2.33 o
   1   1   6      312.84      298.42      4.70 o
   2   1   6       82.85       88.40      3.50 o
   3   1   6      845.93      880.24     11.28 o
   4   1   6        1.30        2.11      2.02 o
   5   1   6      987.68     1033.92     15.28 o
   6   1   6      773.67      814.03     16.86 o
   7   1   6      136.84      143.28      5.71 o
 -12   2   6        4.21        0.86      3.11 o
 -11   2   6       33.80       31.68      3.26 o
 -10   2   6        3.41        5.87      2.45 o
  -9   2   6       29.17       23.30      2.42 o
  -8   2   6      107.75      112.01      3.05 o
  -7   2   6     1661.92     1685.26     18.82 o
  -6   2   6        4.17        4.66      1.15 o
  -5   2   6      144.64      135.24      2.59 o
  -4   2   6      330.59      324.71      4.05 o
  -3   2   6       27.32       28.10      1.43 o
  -2   2   6      272.54      274.17      3.59 o
  -1   2   6      331.20      313.86      4.45 o
   0   2   6      613.12      613.67      6.71 o
   1   2   6      220.97      213.46      3.82 o
   2   2   6        3.09        2.74      1.45 o
   3   2   6      298.44      306.24      8.29 o
   4   2   6      127.50      129.91      5.54 o
   5   2   6      124.92      122.96      4.70 o
   6   2   6       11.92       12.14      2.76 o
   7   2   6       91.85      101.76      5.06 o
 -11   3   6      309.27      321.57      6.68 o
 -10   3   6      315.55      321.49      6.41 o
  -9   3   6       47.14       47.90      2.73 o
  -8   3   6        0.83        3.07      1.68 o
  -7   3   6      198.77      184.78      4.98 o
  -6   3   6       14.96       19.80      1.89 o
  -5   3   6       32.90       34.41      1.89 o
  -4   3   6     2139.33     2096.46     20.31 o
  -3   3   6      730.32      718.09      8.28 o
  -2   3   6        8.34       11.61      1.33 o
  -1   3   6      174.90      184.74      4.28 o
   0   3   6      111.43       95.40      3.35 o
   1   3   6     1452.54     1449.30     16.11 o
   2   3   6      106.89      105.27      3.59 o
   3   3   6      190.40      180.71      4.50 o
   4   3   6      414.78      430.16      7.51 o
   5   3   6        8.91        5.32      2.24 o
   6   3   6        1.57        2.01      2.61 o
   7   3   6      280.94      286.36     11.78 o
 -11   4   6      149.92      159.06      6.21 o
 -10   4   6      551.16      568.91     10.10 o
  -9   4   6      855.98      926.38     12.47 o
  -8   4   6       55.01       56.46      3.71 o
  -7   4   6      207.15      194.25      5.69 o
  -6   4   6     1455.95     1428.82     13.76 o
  -5   4   6     3176.04     3175.80     29.60 o
  -4   4   6       31.17       30.58      1.86 o
  -3   4   6     1055.67     1062.73     10.87 o
  -2   4   6      851.06      848.73     10.40 o
  -1   4   6       44.10       49.77      4.52 o
   0   4   6     1005.29     1011.02     12.05 o
   1   4   6     1469.51     1487.62     16.54 o
   2   4   6     2979.77     3016.35     28.88 o
   3   4   6      601.01      617.18     10.25 o
   4   4   6       31.75       36.11      3.89 o
   5   4   6      134.58      139.54      5.61 o
   6   4   6      417.65      418.41     10.73 o
   7   4   6      263.19      270.32     14.64 o
 -11   5   6      508.38      524.83     11.63 o
 -10   5   6      178.67      178.15      6.30 o
  -9   5   6      356.95      365.69      8.12 o
  -8   5   6      415.22      425.10      7.77 o
  -7   5   6      669.27      678.00     11.83 o
  -6   5   6      642.73      660.35      8.57 o
  -5   5   6      132.18      127.62      3.28 o
  -4   5   6     4285.52     4326.82     42.57 o
  -3   5   6      459.12      450.38      8.62 o
  -2   5   6      117.55      117.02      4.42 o
  -1   5   6      747.54      721.78     13.05 o
   0   5   6     1157.64     1186.38     17.11 o
   1   5   6     2213.29     2255.36     28.94 o
   2   5   6        1.13        2.08      2.18 o
   3   5   6      955.46      966.00     17.74 o
   4   5   6      556.77      578.16     15.05 o
   5   5   6      136.47      123.07      8.15 o
   6   5   6      161.56      158.28      7.15 o
   7   5   6      197.99      192.50     10.48 o
 -11   6   6       30.18       40.58      4.97 o
 -10   6   6      421.35      429.72     10.00 o
  -9   6   6       72.40       60.85      6.06 o
  -8   6   6      295.36      281.95      6.55 o
  -7   6   6        2.60        7.80      2.79 o
  -6   6   6       67.74       65.41      4.44 o
  -5   6   6      970.41      965.25     16.17 o
  -4   6   6      357.72      378.00      7.09 o
  -3   6   6     1417.72     1402.48     22.57 o
  -2   6   6       19.28       24.14      2.88 o
  -1   6   6      138.25      137.22      5.46 o
   0   6   6      353.76      352.82      8.64 o
   1   6   6       55.00       58.78      3.88 o
   2   6   6      922.46      899.51     13.40 o
   3   6   6       49.01       46.17      4.09 o
   4   6   6       74.11       69.00      5.46 o
   5   6   6      291.88      320.90     27.16 o
   6   6   6      107.50      117.29     11.51 o
   7   6   6       32.65       22.64     10.19 o
 -10   7   6       35.76       36.36      5.21 o
  -9   7   6        4.56        2.85      4.38 o
  -8   7   6       45.31       44.43      6.59 o
  -7   7   6        0.29       -1.33      2.58 o
  -6   7   6       10.45        9.24      2.49 o
  -5   7   6       10.11        8.36      2.29 o
  -4   7   6      100.23       96.63      5.02 o
  -3   7   6       24.79       20.41      2.74 o
  -2   7   6        2.29        5.24      2.16 o
  -1   7   6       61.91       62.88      4.82 o
   0   7   6        3.13        4.94      2.35 o
   1   7   6       24.21       25.38      3.85 o
   2   7   6        7.22        6.52      2.93 o
   3   7   6        0.07        1.63      3.01 o
   4   7   6       53.51       45.73      5.19 o
   5   7   6        3.03        4.50      5.76 o
   6   7   6       21.88       11.84      6.64 o
 -10   8   6      400.90      410.33     16.12 o
  -9   8   6       95.25       91.74      9.81 o
  -8   8   6      109.76       76.12      7.79 o
  -7   8   6      455.36      433.73     12.43 o
  -6   8   6       32.50       27.72      3.42 o
  -5   8   6      235.49      220.37      6.40 o
  -4   8   6       16.02       14.71      3.01 o
  -3   8   6      451.05      453.26      9.26 o
  -2   8   6      216.39      187.22      5.88 o
  -1   8   6      870.29      852.09     13.78 o
   0   8   6      177.52      164.36      5.77 o
   1   8   6       55.21       47.87      3.94 o
   2   8   6      183.01      174.70      6.60 o
   3   8   6        1.07        1.15      3.10 o
   4   8   6      460.09      450.28     13.77 o
   5   8   6      136.64      141.48      8.86 o
   6   8   6       11.60       10.60      9.54 o
  -9   9   6      505.99      505.56     22.97 o
  -8   9   6       98.07       89.39      8.53 o
  -7   9   6      334.11      312.77     12.71 o
  -6   9   6      565.49      553.56     13.73 o
  -5   9   6        4.13        4.35      2.92 o
  -4   9   6     1162.41     1114.69     19.12 o
  -3   9   6      134.49      126.23      5.86 o
  -2   9   6     1116.54     1088.25     18.53 o
  -1   9   6      394.82      384.89      8.63 o
   0   9   6      122.03      110.90      5.26 o
   1   9   6      732.67      728.48     17.48 o
   2   9   6        7.45        7.28      4.91 o
   3   9   6      897.63      835.28     47.86 o
   4   9   6       76.77       63.77      6.78 o
   5   9   6      117.87      125.67      8.81 o
  -9  10   6      110.97       89.93      9.08 o
  -8  10   6       55.22       46.84      7.67 o
  -7  10   6      426.43      394.78     14.66 o
  -6  10   6      351.28      336.29     13.60 o
  -5  10   6     1061.81     1068.62     21.43 o
  -4  10   6       17.35       15.14      4.05 o
  -3  10   6      227.38      219.22      7.50 o
  -2  10   6      725.15      704.77     15.49 o
  -1  10   6      354.48      323.04      8.04 o
   0  10   6      360.52      340.24     11.93 o
   1  10   6      189.96      178.98     11.74 o
   2  10   6      722.71      685.11     20.89 o
   3  10   6      299.93      280.52     13.43 o
   4  10   6      341.61      346.63     15.35 o
   5  10   6       10.15       14.19      6.85 o
  -8  11   6       90.25       78.40      8.56 o
  -7  11   6       51.09       57.88      7.89 o
  -6  11   6      146.51      142.07     13.54 o
  -5  11   6      170.32      173.69      8.34 o
  -4  11   6      164.53      156.85      7.85 o
  -3  11   6      262.89      239.27     11.43 o
  -2  11   6       19.02       18.73      4.06 o
  -1  11   6        4.60        4.68      3.02 o
   0  11   6       67.39       62.08      7.72 o
   1  11   6      364.19      365.87     36.04 o
   2  11   6        0.69       -0.29      5.19 o
   3  11   6       76.89       79.17     13.90 o
   4  11   6       51.79       46.13     11.47 o
  -7  12   6       40.91       38.92     11.81 o
  -6  12   6       17.35        4.75      5.35 o
  -5  12   6        0.70       -0.10      5.15 o
  -4  12   6       22.87       17.08      4.41 o
  -3  12   6       75.50       73.07      6.09 o
  -2  12   6        3.50        0.75      3.51 o
  -1  12   6        0.92        0.12      3.23 o
   0  12   6      151.42      141.19     14.11 o
   1  12   6        0.36        2.21      5.48 o
   2  12   6        2.56        1.25      5.73 o
   3  12   6       46.51       32.70     10.06 o
  -5  13   6       32.74       28.42      6.69 o
  -4  13   6       46.13       38.93      7.11 o
  -3  13   6        0.28       -1.09      5.18 o
  -2  13   6      443.02      433.10     17.77 o
  -1  13   6      410.74      414.02     16.97 o
   0  13   6        9.65       10.20      6.07 o
   1  13   6      285.49      255.13     18.14 o
  -3  14   6      616.32      596.35     19.26 o
  -2  14   6       47.02       41.74     10.58 o
  -1  14   6      321.67      261.83     18.53 o
 -11   1   7      219.62      222.80      6.35 o
 -10   1   7       32.58       30.80      2.80 o
  -9   1   7      273.57      281.28      5.46 o
  -8   1   7       37.55       31.08      2.04 o
  -7   1   7      210.11      213.26      3.89 o
  -6   1   7      628.21      624.61      6.98 o
  -5   1   7      413.45      402.28      5.43 o
  -4   1   7      554.04      538.68      6.40 o
  -3   1   7      334.53      322.41      4.83 o
  -2   1   7     1019.97     1002.28     11.05 o
  -1   1   7       28.09       26.31      2.45 o
   0   1   7       21.59       18.53      2.11 o
   1   1   7      455.62      469.40      7.69 o
   2   1   7      379.30      377.88      7.19 o
   3   1   7      704.13      722.91     10.15 o
   4   1   7       28.44       28.84      2.99 o
   5   1   7      135.77      138.48      5.28 o
   6   1   7       19.34       18.33      3.39 o
   7   1   7       16.20        8.19      3.24 o
 -11   2   7      458.43      470.80     10.04 o
 -10   2   7      543.81      563.08      9.23 o
  -9   2   7        5.75        7.02      2.26 o
  -8   2   7     1033.32     1073.37     11.27 o
  -7   2   7       38.63       36.57      2.42 o
  -6   2   7      822.80      814.17      8.39 o
  -5   2   7      706.83      711.97      7.44 o
  -4   2   7      682.53      684.13      8.23 o
  -3   2   7     2862.64     2880.76     25.26 o
  -2   2   7        7.17        5.89      2.57 o
  -1   2   7      897.94      885.49     10.89 o
   0   2   7      236.16      225.54      4.66 o
   1   2   7      923.58      919.46     12.45 o
   2   2   7      915.25      956.62     14.00 o
   3   2   7      122.54      124.72      4.65 o
   4   2   7     1031.42     1061.22     15.54 o
   5   2   7       27.38       26.50      3.23 o
   6   2   7      128.62      138.55      5.18 o
 -11   3   7      161.33      170.58      6.46 o
 -10   3   7      178.23      187.46      5.47 o
  -9   3   7     1384.91     1484.19     17.62 o
  -8   3   7      158.64      158.58      6.45 o
  -7   3   7      288.34      282.17      6.13 o
  -6   3   7        3.96        5.03      1.73 o
  -5   3   7     1616.35     1655.93     17.01 o
  -4   3   7     1951.98     1966.96     18.38 o
  -3   3   7       12.12       13.02      2.07 o
  -2   3   7     1072.91     1063.93     12.73 o
  -1   3   7      394.76      398.68      7.77 o
   0   3   7     1836.23     1810.66     22.33 o
   1   3   7       26.23       24.68      2.12 o
   2   3   7      571.06      558.69      9.33 o
   3   3   7      762.86      797.84     12.17 o
   4   3   7      244.40      235.35      6.30 o
   5   3   7      501.15      531.47     10.94 o
   6   3   7       14.73       13.34      4.54 o
 -11   4   7      179.00      182.60      7.18 o
 -10   4   7      314.73      321.37      7.46 o
  -9   4   7       49.98       43.23      3.31 o
  -8   4   7       70.95       76.51      3.32 o
  -7   4   7       19.64       17.34      2.11 o
  -6   4   7      285.77      286.76      5.65 o
  -5   4   7        2.92        2.71      1.52 o
  -4   4   7      211.36      196.64      4.18 o
  -3   4   7     1185.53     1153.70     13.59 o
  -2   4   7      298.26      284.78      5.37 o
  -1   4   7       44.11       42.21      2.65 o
   0   4   7       38.76       43.13      3.43 o
   1   4   7      244.77      231.98      4.93 o
   2   4   7      344.65      341.86      7.87 o
   3   4   7       99.09       92.78      4.35 o
   4   4   7      111.89      115.24      9.27 o
   5   4   7      202.76      218.14      9.01 o
   6   4   7       28.74       32.95      5.44 o
 -11   5   7        0.21       -2.50      3.62 o
 -10   5   7        1.87        1.84      2.99 o
  -9   5   7        0.25       -0.60      2.83 o
  -8   5   7        2.15        3.31      2.53 o
  -7   5   7      541.10      540.79      8.37 o
  -6   5   7       38.60       43.80      2.56 o
  -5   5   7       10.88        9.91      1.71 o
  -4   5   7       40.41       45.47      3.68 o
  -3   5   7      101.51       97.39      3.89 o
  -2   5   7      212.90      220.67      6.18 o
  -1   5   7      150.77      152.09      5.95 o
   0   5   7      497.32      487.25      9.63 o
   1   5   7      249.68      234.12      6.63 o
   2   5   7      131.76      128.14      8.06 o
   3   5   7       93.51       89.08      5.43 o
   4   5   7       65.90       63.12      7.39 o
   5   5   7       79.73       79.90      5.65 o
   6   5   7       59.10       61.74      8.31 o
 -10   6   7       93.92       88.39      5.84 o
  -9   6   7      280.56      283.17      7.88 o
  -8   6   7      568.14      581.61     13.55 o
  -7   6   7      186.65      173.68      5.51 o
  -6   6   7      877.44      848.65     13.98 o
  -5   6   7      609.96      607.33     10.98 o
  -4   6   7        1.99        2.61      2.82 o
  -3   6   7       38.37       35.34      3.34 o
  -2   6   7       98.89       98.83      4.64 o
  -1   6   7     2510.94     2515.02     35.69 o
   0   6   7      468.60      454.17     11.01 o
   1   6   7      178.66      169.27      5.98 o
   2   6   7      203.62      200.88      6.12 o
   3   6   7        5.61        5.41      4.18 o
   4   6   7       89.04       82.76      7.12 o
   5   6   7        4.35        0.46      8.28 o
   6   6   7      752.02      781.71     23.18 o
 -10   7   7       31.61       23.79      4.40 o
  -9   7   7       55.75       43.14      5.80 o
  -8   7   7       94.07       95.99      6.95 o
  -7   7   7     2543.79     2551.61     41.22 o
  -6   7   7     1220.16     1205.11     18.55 o
  -5   7   7        4.50        8.64      3.03 o
  -4   7   7      363.34      323.63      8.84 o
  -3   7   7      628.17      610.15     11.30 o
  -2   7   7     1325.99     1335.16     21.26 o
  -1   7   7        1.10        0.84      2.36 o
   0   7   7      922.02      909.07     15.00 o
   1   7   7     1484.61     1479.78     21.49 o
   2   7   7        2.36       -0.53      3.00 o
   3   7   7      314.52      316.85     11.34 o
   4   7   7      466.51      485.07     14.63 o
   5   7   7      502.63      528.22     27.79 o
  -9   8   7      285.31      283.69     14.78 o
  -8   8   7      550.93      534.38     14.27 o
  -7   8   7      107.03       94.05      8.86 o
  -6   8   7      416.55      410.40     11.97 o
  -5   8   7      923.21      903.45     16.93 o
  -4   8   7        1.56        1.38      2.82 o
  -3   8   7       69.46       65.46      4.29 o
  -2   8   7      461.05      445.83      9.57 o
  -1   8   7     1534.31     1526.86     28.97 o
   0   8   7      615.76      636.21     16.29 o
   1   8   7       17.07       18.15      3.59 o
   2   8   7      343.69      330.91     11.47 o
   3   8   7       28.75       17.31      5.21 o
   4   8   7      194.88      201.68     13.69 o
   5   8   7       72.50       70.18     12.73 o
  -9   9   7        0.27       -1.21      4.60 o
  -8   9   7       40.23       40.70      5.73 o
  -7   9   7      334.23      327.63     13.41 o
  -6   9   7      182.63      176.65      8.41 o
  -5   9   7        6.70        4.70      3.57 o
  -4   9   7       56.76       61.98      6.20 o
  -3   9   7       63.06       70.86      5.81 o
  -2   9   7      199.44      204.16      6.65 o
  -1   9   7      135.44      131.31      7.22 o
   0   9   7      302.13      296.78      9.01 o
   1   9   7      334.68      327.59     11.41 o
   2   9   7      142.94      147.50      8.52 o
   3   9   7       73.31       69.55      7.02 o
   4   9   7       58.97       51.78      9.41 o
  -8  10   7        5.99        6.18      4.82 o
  -7  10   7        0.34        1.35      5.19 o
  -6  10   7        2.28        0.27      3.82 o
  -5  10   7       29.02       27.31      5.54 o
  -4  10   7      416.59      410.83     12.16 o
  -3  10   7      672.23      654.08     28.00 o
  -2  10   7       77.49       72.92      6.30 o
  -1  10   7       59.60       52.86      4.31 o
   0  10   7       16.77       10.93      3.88 o
   1  10   7      121.48      107.35     10.34 o
   2  10   7      155.93      134.64     13.51 o
   3  10   7       89.59       73.16      7.25 o
  -7  11   7       20.33       19.05      7.08 o
  -6  11   7       33.22       23.36      8.78 o
  -5  11   7      761.94      748.75     17.62 o
  -4  11   7      852.58      861.94     19.04 o
  -3  11   7       13.78        7.58      4.25 o
  -2  11   7      493.62      459.11     12.73 o
  -1  11   7       53.19       40.90      5.10 o
   0  11   7      182.94      182.66      7.88 o
   1  11   7        7.55        7.37      4.88 o
   2  11   7      478.71      483.19     24.98 o
  -6  12   7      182.03      153.00     13.49 o
  -5  12   7      131.59      119.37     33.64 o
  -4  12   7      462.44      451.39     16.34 o
  -3  12   7      825.14      813.47     22.74 o
  -2  12   7      232.52      221.26     11.48 o
  -1  12   7      141.14      139.12      8.77 o
   0  12   7       36.46       28.64      5.95 o
   1  12   7      860.34      844.75     29.71 o
  -4  13   7      266.61      258.43     15.85 o
  -3  13   7       33.76       28.47      6.89 o
  -2  13   7      189.26      175.17     15.69 o
  -1  13   7       71.30       68.57     11.73 o
 -11   0   8      509.61      553.13     13.14 o
 -10   0   8      132.16      136.51      8.04 o
  -9   0   8       64.53       58.41      4.96 o
  -8   0   8      272.57      269.73      7.77 o
  -7   0   8     1077.06     1098.52     16.17 o
  -6   0   8     3088.89     3194.49     38.28 o
  -5   0   8      450.25      453.10      8.59 o
  -4   0   8       10.32        8.89      2.35 o
  -3   0   8      608.90      593.15     14.79 o
  -2   0   8     1377.31     1371.03     23.31 o
  -1   0   8     1090.37     1099.55     19.82 o
   0   0   8      174.99      184.55     12.11 o
   1   0   8     1397.89     1449.30     25.98 o
   2   0   8      739.89      785.26     16.74 o
   3   0   8      116.97      130.39      6.77 o
   4   0   8       73.87       72.80      5.89 o
   5   0   8      306.86      324.66     19.33 o
 -11   1   8      223.48      237.90      6.48 o
 -10   1   8        6.69        5.90      2.94 o
  -9   1   8       15.64       11.20      2.43 o
  -8   1   8      515.79      519.02      7.38 o
  -7   1   8      851.16      882.77     10.25 o
  -6   1   8       17.58       18.06      2.31 o
  -5   1   8     1112.45     1117.47     11.26 o
  -4   1   8      834.90      828.50      9.40 o
  -3   1   8       20.83       23.43      2.14 o
  -2   1   8       31.24       31.81      2.33 o
  -1   1   8     1068.98     1096.98     14.18 o
   0   1   8     1439.53     1483.66     16.66 o
   1   1   8      368.01      376.10      7.80 o
   2   1   8      427.74      427.55      7.79 o
   3   1   8      116.89      126.54      5.10 o
   4   1   8       28.36       37.90      4.22 o
   5   1   8       28.97       32.32      3.61 o
 -11   2   8      163.24      166.52      5.55 o
 -10   2   8        8.10        4.87      2.56 o
  -9   2   8       85.78       83.53      3.97 o
  -8   2   8       95.71      100.13      3.84 o
  -7   2   8       38.41       41.57      2.46 o
  -6   2   8     1336.42     1382.80     14.09 o
  -5   2   8       41.87       42.78      2.30 o
  -4   2   8       43.40       42.34      2.82 o
  -3   2   8        2.61        4.20      1.58 o
  -2   2   8        0.26        1.61      1.57 o
  -1   2   8        1.26        2.03      1.62 o
   0   2   8      418.89      425.57      7.49 o
   1   2   8      329.64      332.58      8.48 o
   2   2   8      872.17      929.76     14.02 o
   3   2   8       40.42       42.25      3.24 o
   4   2   8      211.61      224.39      6.26 o
   5   2   8       85.79       84.26      5.28 o
 -11   3   8       34.34       26.48      3.56 o
 -10   3   8      307.88      312.83      6.85 o
  -9   3   8      435.92      471.19      8.32 o
  -8   3   8       20.67       17.76      2.36 o
  -7   3   8        8.84        8.28      2.12 o
  -6   3   8       50.64       54.26      3.06 o
  -5   3   8      153.54      140.74      4.45 o
  -4   3   8      119.42      115.71      4.51 o
  -3   3   8      599.21      618.44     10.84 o
  -2   3   8     1059.79     1060.64     14.10 o
  -1   3   8      113.91      114.60      4.07 o
   0   3   8        2.12        3.41      2.52 o
   1   3   8       97.05       96.04      4.35 o
   2   3   8      161.05      181.72      6.19 o
   3   3   8       58.57       55.85      4.22 o
   4   3   8      148.28      148.64      5.99 o
   5   3   8      194.49      201.84     13.43 o
 -10   4   8       49.12       46.48      3.66 o
  -9   4   8      479.05      475.96      8.39 o
  -8   4   8      747.75      786.39     12.72 o
  -7   4   8       98.80      101.79      3.98 o
  -6   4   8      214.01      220.03      6.78 o
  -5   4   8       25.89       28.18      2.61 o
  -4   4   8     2639.40     2689.86     32.45 o
  -3   4   8      433.75      441.48      8.60 o
  -2   4   8       42.43       43.26      3.48 o
  -1   4   8      726.66      725.86     11.85 o
   0   4   8       13.49        7.89      2.48 o
   1   4   8      613.49      629.93     11.94 o
   2   4   8       12.62       11.90      2.86 o
   3   4   8      453.73      474.60     12.90 o
   4   4   8      595.88      649.08     18.72 o
   5   4   8       17.14       14.80      4.94 o
 -10   5   8      706.35      759.36     15.17 o
  -9   5   8      502.83      527.10     11.91 o
  -8   5   8       39.08       36.92      4.24 o
  -7   5   8      550.84      527.33     11.31 o
  -6   5   8        0.04        1.82      1.95 o
  -5   5   8      749.82      781.48     16.33 o
  -4   5   8       70.67       71.42      3.16 o
  -3   5   8     1561.76     1601.08     20.07 o
  -2   5   8      899.65      893.62     13.11 o
  -1   5   8       66.43       65.38      4.25 o
   0   5   8      813.53      838.60     15.69 o
   1   5   8       47.25       44.31      5.01 o
   2   5   8      552.88      550.83     17.66 o
   3   5   8      158.01      170.17     21.79 o
   4   5   8      168.56      172.43      8.58 o
   5   5   8      656.64      703.41     17.15 o
 -10   6   8      158.80      159.77      7.27 o
  -9   6   8      430.94      448.19     11.00 o
  -8   6   8      330.20      316.47      8.91 o
  -7   6   8        5.32        3.76      3.13 o
  -6   6   8       57.47       55.85      7.35 o
  -5   6   8        5.58        3.93      3.12 o
  -4   6   8      461.05      459.12      9.83 o
  -3   6   8      158.88      157.08      5.88 o
  -2   6   8      142.96      146.03      6.14 o
  -1   6   8      816.70      808.95     12.80 o
   0   6   8       11.10       10.46      3.17 o
   1   6   8       29.10       27.42      4.90 o
   2   6   8       12.36       12.58      8.87 o
   3   6   8      389.12      374.47     23.51 o
   4   6   8      338.55      335.57     14.46 o
  -9   7   8       91.37       93.01      6.01 o
  -8   7   8       59.62       51.87      5.95 o
  -7   7   8       43.85       29.60      5.03 o
  -6   7   8       38.80       34.12      5.03 o
  -5   7   8        4.41        0.47      3.58 o
  -4   7   8        7.96        5.81      3.13 o
  -3   7   8       66.42       67.24      4.50 o
  -2   7   8       21.26       18.17      3.35 o
  -1   7   8       72.00       66.35      4.18 o
   0   7   8        4.31        2.09      3.05 o
   1   7   8       10.94        4.39      3.59 o
   2   7   8        3.82       -3.54      5.23 o
   3   7   8        0.03       -0.72      8.58 o
   4   7   8        0.02        0.30      8.63 o
  -9   8   8      122.87      111.58      8.01 o
  -8   8   8      112.24       97.04     11.55 o
  -7   8   8      121.85      119.67      9.25 o
  -6   8   8      251.79      241.33     15.47 o
  -5   8   8       40.63       41.67      5.37 o
  -4   8   8       57.01       57.70      5.63 o
  -3   8   8      114.93      110.79      6.04 o
  -2   8   8      237.47      228.57      7.97 o
  -1   8   8      337.30      320.78      8.46 o
   0   8   8        5.85        0.97      3.46 o
   1   8   8       90.29       86.25      5.85 o
   2   8   8       51.40       32.96      5.69 o
   3   8   8      246.62      227.58     20.99 o
  -8   9   8       74.44       59.00      8.08 o
  -7   9   8      654.07      635.70     19.67 o
  -6   9   8       33.35       27.67      5.16 o
  -5   9   8      336.13      321.97     11.06 o
  -4   9   8      115.19       94.98      6.90 o
  -3   9   8      314.60      269.85      9.91 o
  -2   9   8      745.57      715.42     15.48 o
  -1   9   8      185.64      171.95      6.80 o
   0   9   8      275.63      294.74      9.47 o
   1   9   8       19.08       11.44      4.84 o
   2   9   8      351.90      333.86     12.21 o
   3   9   8      191.32      179.11     12.14 o
  -7  10   8        5.06       -0.54      5.33 o
  -6  10   8      275.93      266.78     12.76 o
  -5  10   8        0.57       -0.72      4.17 o
  -4  10   8      643.37      624.20     15.76 o
  -3  10   8      347.53      332.57     17.79 o
  -2  10   8      130.20      129.28      6.76 o
  -1  10   8      153.89      148.65      6.55 o
   0  10   8        3.70       -0.39      4.45 o
   1  10   8      540.63      494.91     14.80 o
   2  10   8       29.62       37.54      7.68 o
  -6  11   8        0.51       -3.93      5.40 o
  -5  11   8      181.97      181.02     12.23 o
  -4  11   8       10.65       10.32      5.97 o
  -3  11   8       20.04       13.38      5.94 o
  -2  11   8      328.58      302.85     13.08 o
  -1  11   8       12.34        7.70      4.40 o
   0  11   8       11.12        0.79      5.66 o
  -4  12   8        7.57        6.23      5.92 o
  -3  12   8        1.58        1.71      5.63 o
  -2  12   8        0.28       -0.27      5.31 o
 -10   1   9      103.49      112.01      5.43 o
  -9   1   9        1.06       -1.09      2.70 o
  -8   1   9      639.39      684.88      9.75 o
  -7   1   9       63.44       59.03      2.96 o
  -6   1   9       14.77       13.18      2.08 o
  -5   1   9      231.86      224.73      5.18 o
  -4   1   9       22.06       23.17      2.37 o
  -3   1   9      774.60      773.01     13.50 o
  -2   1   9       27.79       26.26      2.77 o
  -1   1   9      371.84      368.92      7.57 o
   0   1   9       55.33       62.93      4.04 o
   1   1   9        7.91        9.36      2.64 o
   2   1   9      137.76      141.60      4.80 o
   3   1   9        0.04        1.24      2.70 o
   4   1   9      436.86      447.94      9.13 o
 -10   2   9       44.45       41.74      4.17 o
  -9   2   9      749.28      809.81     13.48 o
  -8   2   9      130.82      139.38      5.11 o
  -7   2   9      277.95      288.03      6.62 o
  -6   2   9      537.44      533.46      8.48 o
  -5   2   9       99.39      100.08      4.27 o
  -4   2   9      632.07      655.06     11.09 o
  -3   2   9        2.85        4.83      2.13 o
  -2   2   9     1222.37     1232.05     19.82 o
  -1   2   9      464.65      471.57      9.02 o
   0   2   9      133.67      137.53      4.81 o
   1   2   9      345.07      351.77      9.00 o
   2   2   9       63.69       65.66      3.67 o
   3   2   9      358.47      386.57      9.55 o
   4   2   9       54.78       58.31      4.75 o
 -10   3   9      298.36      302.51      7.82 o
  -9   3   9       49.04       46.93      3.84 o
  -8   3   9      450.17      456.31     10.00 o
  -7   3   9      587.62      624.32     10.95 o
  -6   3   9      281.88      270.92      6.32 o
  -5   3   9      221.38      222.39      6.14 o
  -4   3   9      103.67      109.01      4.60 o
  -3   3   9      756.74      784.95     12.50 o
  -2   3   9      143.27      142.09      5.28 o
  -1   3   9      331.25      326.43      7.44 o
   0   3   9      751.39      796.52     12.96 o
   1   3   9       93.99       92.59      6.29 o
   2   3   9      258.71      275.05      7.75 o
   3   3   9       74.39       76.29      4.40 o
   4   3   9      189.87      204.49      9.07 o
 -10   4   9       41.50       38.08      4.78 o
  -9   4   9      378.82      408.06      9.72 o
  -8   4   9       57.42       53.26      4.54 o
  -7   4   9        0.94       -2.32      2.69 o
  -6   4   9      192.63      192.78     11.92 o
  -5   4   9       29.31       32.94      3.62 o
  -4   4   9       49.52       43.28      3.83 o
  -3   4   9      154.27      154.26      5.38 o
  -2   4   9      169.41      162.33      5.43 o
  -1   4   9      729.40      760.97     13.85 o
   0   4   9       39.63       35.39      3.69 o
   1   4   9        1.20        1.66      3.55 o
   2   4   9       10.08        5.45      4.35 o
   3   4   9       83.11       84.40      5.79 o
   4   4   9        0.10       -0.93      4.41 o
  -9   5   9       61.00       60.46      5.35 o
  -8   5   9       80.28       70.47      5.33 o
  -7   5   9       36.87       35.35      4.24 o
  -6   5   9      463.44      474.56     15.25 o
  -5   5   9      434.56      444.60     16.01 o
  -4   5   9       13.78       14.06      3.95 o
  -3   5   9      141.98      138.05     10.15 o
  -2   5   9       19.19       17.97      3.58 o
  -1   5   9        8.88        7.17      3.90 o
   0   5   9        8.37        4.22      3.90 o
   1   5   9      313.06      305.16     10.66 o
   2   5   9      146.67      146.69     10.27 o
   3   5   9       91.35       80.30      8.93 o
  -9   6   9       13.51       12.72      4.03 o
  -8   6   9       14.78        6.25      5.41 o
  -7   6   9      510.22      537.74     13.72 o
  -6   6   9      208.44      208.46      9.20 o
  -5   6   9      171.54      171.53      7.71 o
  -4   6   9      776.60      789.94     17.54 o
  -3   6   9      189.59      194.33      8.41 o
  -2   6   9       16.15       11.37      3.73 o
  -1   6   9        7.56        6.03      3.48 o
   0   6   9      558.56      551.74     15.01 o
   1   6   9      647.16      677.69     16.52 o
   2   6   9        0.89       -0.85      7.03 o
   3   6   9      226.28      234.87     12.38 o
  -8   7   9      113.15       98.92      7.01 o
  -7   7   9       37.79       38.42      5.16 o
  -6   7   9      609.33      636.69     19.04 o
  -5   7   9     1028.98     1046.30     28.90 o
  -4   7   9      110.00       88.20      7.96 o
  -3   7   9      562.19      573.23     15.25 o
  -2   7   9        6.69        6.60      5.56 o
  -1   7   9      360.95      361.07     15.04 o
   0   7   9       68.76       64.36      8.55 o
   1   7   9      184.25      183.56     11.67 o
   2   7   9      818.25      854.69     37.96 o
  -8   8   9        0.60        2.18      5.72 o
  -7   8   9      459.12      445.36     16.26 o
  -6   8   9      110.64       98.28      8.78 o
  -5   8   9       31.22       23.35      6.10 o
  -4   8   9      751.63      736.20     19.97 o
  -3   8   9      276.71      281.54     10.10 o
  -2   8   9      142.27      134.01      6.96 o
  -1   8   9       80.67       73.14      5.80 o
   0   8   9      288.51      300.34     11.53 o
   1   8   9      469.46      475.13     27.20 o
   2   8   9       10.91        0.24      9.28 o
  -7   9   9       69.05       69.93      8.45 o
  -6   9   9      352.05      344.27     14.30 o
  -5   9   9      377.03      348.49     13.34 o
  -4   9   9       57.28       45.18      5.85 o
  -3   9   9       68.52       66.07      6.38 o
  -2   9   9       17.40       10.46      3.65 o
  -1   9   9       14.84       18.88      4.56 o
   0   9   9        0.52       -1.39      4.52 o
   1   9   9      152.42      145.87     18.34 o
  -6  10   9       18.65       15.64      6.54 o
  -5  10   9       21.43       17.93      6.45 o
  -4  10   9       16.44       16.74      6.22 o
  -3  10   9      142.62      136.01     10.17 o
  -2  10   9      418.02      420.36     13.02 o
  -1  10   9      251.53      239.29     12.50 o
  -9   0  10      565.10      600.51     20.06 o
  -8   0  10        5.48       -0.99      3.22 o
  -7   0  10      313.75      342.41      8.76 o
  -6   0  10       55.04       49.91      4.75 o
  -5   0  10      933.63      943.19     20.33 o
  -4   0  10      821.73      856.00     19.70 o
  -3   0  10       21.29       13.94      5.51 o
  -2   0  10      630.82      645.70     16.80 o
  -1   0  10        0.90       -0.17      3.58 o
   0   0  10       78.67       75.74      5.33 o
   1   0  10       38.09       36.24      6.44 o
   2   0  10      969.78     1071.34     27.19 o
   3   0  10      527.87      604.54     16.58 o
  -9   1  10       84.28       83.87      4.91 o
  -8   1  10      110.09      116.30      4.97 o
  -7   1  10       32.94       26.75      2.78 o
  -6   1  10      536.67      560.83      9.14 o
  -5   1  10       11.87       12.57      2.47 o
  -4   1  10      254.35      257.71      8.71 o
  -3   1  10     1150.54     1180.70     16.53 o
  -2   1  10       47.00       42.77      3.51 o
  -1   1  10       20.84       18.65      3.20 o
   0   1  10      110.61      117.60      5.30 o
   1   1  10      421.14      441.79      8.59 o
   2   1  10      388.54      424.58      9.37 o
  -9   2  10       81.43       79.25      5.30 o
  -8   2  10       76.95       80.02      4.83 o
  -7   2  10      106.02       95.40      4.91 o
  -6   2  10      226.70      248.49      7.60 o
  -5   2  10      366.62      366.81      8.15 o
  -4   2  10      658.62      660.67     12.52 o
  -3   2  10       21.45       10.76      3.17 o
  -2   2  10       49.29       47.14      4.14 o
  -1   2  10        0.16        0.85      3.37 o
   0   2  10       15.49       16.64      3.80 o
   1   2  10        6.63        4.80      3.90 o
   2   2  10      156.36      169.49      7.20 o
  -9   3  10      191.15      192.19      6.41 o
  -8   3  10      357.92      388.08      8.61 o
  -7   3  10        8.65        7.33      3.00 o
  -6   3  10        5.51        3.79      3.07 o
  -5   3  10      190.01      194.11      8.08 o
  -4   3  10       57.47       57.21      4.25 o
  -3   3  10       41.45       44.75      5.29 o
  -2   3  10      115.98      119.08      5.46 o
  -1   3  10      540.06      538.77     10.33 o
   0   3  10      188.53      170.42      6.38 o
   1   3  10        4.31        2.16      3.01 o
   2   3  10       12.47        7.30      2.99 o
  -9   4  10      166.52      181.61      8.80 o
  -8   4  10       87.32       82.72      5.18 o
  -7   4  10      429.92      429.85     11.23 o
  -6   4  10      345.81      359.28     11.96 o
  -5   4  10      198.25      206.23      8.89 o
  -4   4  10       77.77       81.86      8.08 o
  -3   4  10      211.65      202.06      8.69 o
  -2   4  10      359.18      373.91      9.20 o
  -1   4  10        0.28       -0.60      2.75 o
   0   4  10      754.58      796.07     17.91 o
   1   4  10      170.40      182.12      8.51 o
   2   4  10        3.02       -5.74      3.88 o
  -8   5  10      350.61      387.13     14.34 o
  -7   5  10       78.72       67.12      8.19 o
  -6   5  10      477.87      481.11     15.86 o
  -5   5  10      210.80      208.66     10.63 o
  -4   5  10      152.66      153.74      9.44 o
  -3   5  10      110.35       99.04      8.13 o
  -2   5  10      130.88      122.79      7.68 o
  -1   5  10      930.18      948.09     20.59 o
   0   5  10      161.46      167.47      8.76 o
   1   5  10      146.13      134.42     10.00 o
  -8   6  10      105.59      119.03      9.38 o
  -7   6  10      397.76      416.85     25.38 o
  -6   6  10      188.29      191.32     10.56 o
  -5   6  10        9.91        1.69      4.45 o
  -4   6  10        4.66        4.08      5.99 o
  -3   6  10      220.78      228.98      9.50 o
  -2   6  10      225.54      217.90      9.37 o
  -1   6  10       55.34       49.01      6.61 o
   0   6  10      258.73      246.33     10.08 o
   1   6  10       17.94        9.82      5.60 o
  -7   7  10        2.72       -3.84      4.71 o
  -6   7  10        1.34       -1.98      4.72 o
  -5   7  10        3.69        5.76      4.94 o
  -4   7  10        0.19       -4.08      7.63 o
  -3   7  10       18.80       15.66      6.79 o
  -2   7  10        0.19       -0.96      5.77 o
  -1   7  10       46.66       43.90      8.63 o
   0   7  10        2.69        6.67      6.70 o
  -6   8  10        2.11        9.86      9.06 o
  -5   8  10       32.79       40.85     10.63 o
  -4   8  10       59.57       56.97     11.80 o
  -3   8  10       53.71       56.05      8.52 o
  -2   8  10      211.45      217.50     13.31 o
  -1   8  10        1.20       -1.33      6.11 o
  -4   9  10      128.41      131.57     15.12 o
  -3   9  10      334.54      329.86     20.58 o
  -8   1  11      120.97      122.33      5.99 o
  -7   1  11      163.61      159.33      5.91 o
  -6   1  11       77.11       78.80      4.73 o
  -5   1  11       18.26       15.79      3.35 o
  -4   1  11       60.01       59.24      3.84 o
  -3   1  11       44.13       41.72      3.13 o
  -2   1  11      205.06      203.20      7.03 o
  -1   1  11      180.83      184.03      6.15 o
   0   1  11       35.23       31.60      5.06 o
  -8   2  11      339.86      366.24      8.52 o
  -7   2  11      315.98      342.36      8.94 o
  -6   2  11       13.62       11.13      3.44 o
  -5   2  11      393.84      392.62      9.49 o
  -4   2  11       34.62       35.21      4.11 o
  -3   2  11      204.46      202.13      7.01 o
  -2   2  11      120.03      124.44      6.55 o
  -1   2  11      279.63      276.19      8.75 o
   0   2  11      320.39      334.22      9.73 o
  -7   3  11       45.06       39.48      4.39 o
  -6   3  11      951.14      999.61     17.08 o
  -5   3  11        4.16        3.25      3.68 o
  -4   3  11      219.10      221.10      7.13 o
  -3   3  11        1.17       -0.23      2.93 o
  -2   3  11       93.80       95.50      7.36 o
  -1   3  11      222.90      227.60     11.85 o
   0   3  11       59.09       57.63      5.42 o
  -7   4  11      143.53      148.68      9.80 o
  -6   4  11        0.71       -1.30      4.56 o
  -5   4  11       67.08       65.62     13.53 o
  -4   4  11       75.02       74.24     12.84 o
  -3   4  11       42.83       39.36      6.18 o
  -2   4  11       48.59       37.29      5.38 o
  -1   4  11       57.90       49.73      5.60 o
  -6   5  11       22.06       11.29      5.48 o
  -5   5  11       70.57       61.99      7.56 o
  -4   5  11      272.80      270.67     12.07 o
  -3   5  11       40.34       33.47      6.32 o
  -2   5  11        6.74        9.94      5.45 o
  -1   5  11       16.06       12.66      5.03 o
  -5   6  11      249.42      268.31     14.61 o
  -4   6  11        2.03       -1.13      4.94 o
  -3   6  11      382.17      394.84     14.65 o
  -2   6  11      195.33      192.61      9.46 o
  -5   0  12        3.55        5.61      4.14 o
  -4   0  12      281.73      285.63     10.35 o
  -4   1  12      153.28      155.21      6.39 o
 
